# Supplementary material for: Interfacial self-healing polymer electrolytes for long-cycle solid-state lithium-sulfur batteries
Source: Nat Commun. 2024 Jan 8;15:351. doi: 10.1038/s41467-023-43467-w (PMC10774406; doi:10.1038/s41467-023-43467-w)
Supplement: Supplementary file 3 — Source Data [file 41467_2023_43467_MOESM3_ESM.xlsx]

## Sheet: Fig. 2b
		Time (min)	Molecular weight (kg moL-1)	Time (min)	Viscosity (1000 cps)
		1.5	2.4	1.5	0.00144
		3	--	3
		4.5	--	4.5	--
		6	--	6	--
		7.5	--	7.5	--
		9	--	9	--
		10.5	--	10.5	--
		12	--	12	--
		13.5	--	13.5	--
		15	--	15	--
		16.5	--	16.5	--
		18	--	18	--
		19.5	--	19.5	--
		21	--	21	--
		22.5	--	22.5	--
		24	--	24	--
		25.5	--	25.5	--
		27	--	27	--
		28.5	--	28.5	--
		30	8.64	30	0.00173
		31.5	--	31.5	--
		33	--	33	--
		34.5	--	34.5	--
		36	--	36	--
		37.5	--	37.5	--
		39	--	39	--
		40.5	--	40.5	--
		42	--	42	--
		43.5	--	43.5	--
		45	--	45	--
		46.5	--	46.5	--
		48	--	48	--
		49.5	--	49.5	--
		51	--	51	--
		52.5	--	52.5	--
		54	--	54	--
		55.5	--	55.5	--
		57	--	57	--
		58.5	--	58.5	0.13915
		60	12.36	60	--
		61.5	--	61.5	--
		63	--	63	--
		64.5	--	64.5	--
		66	--	66	--
		67.5	--	67.5	--
		69	--	69	--
		70.5	--	70.5	--
		72	--	72	--
		73.5	--	73.5	--
		75	--	75	--
		76.5	--	76.5	--
		78	--	78	--
		79.5	--	79.5	--
		81	--	81	--
		82.5	--	82.5	--
		84	--	84	--
		85.5	--	85.5	--
		87	--	87	--
		88.5	--	88.5	--
		90	16.08	90	0.29014
		91.5	--	91.5	--
		93	--	93	--
		94.5	--	94.5	--
		96	--	96	--
		97.5	--	97.5	--
		99	--	99	--
		100.5	--	100.5	--
		102	--	102	--
		103.5	--	103.5	--
		105	--	105	--
		106.5	--	106.5	--
		108	--	108	--
		109.5	--	109.5	--
		111	--	111	--
		112.5	--	112.5	--
		114	--	114	--
		115.5	--	115.5	--
		117	--	117	--
		118.5	--	118.5	--
		120	24	120	0.575
		121.5	--	121.5	--
		123	--	123	--
		124.5	--	124.5	--
		126	--	126	--
		127.5	--	127.5	--
		129	--	129	--
		130.5	--	130.5	--
		132	--	132	--
		133.5	--	133.5	--
		135	--	135	--
		136.5	--	136.5	--
		138	--	138	--
		139.5	--	139.5	--
		141	--	141	--
		142.5	--	142.5	--
		144	--	144	--
		145.5	--	145.5	--
		147	--	147	--
		148.5	--	148.5	--
		150	42	150	1.00625
		151.5	--	151.5	--
		153	--	153	--
		154.5	--	154.5	--
		156	--	156	--
		157.5	--	157.5	--
		159	--	159	--
		160.5	--	160.5	--
		162	--	162	--
		163.5	--	163.5	--
		165	--	165	--
		166.5	--	166.5	--
		168	--	168	--
		169.5	--	169.5	--
		171	--	171	--
		172.5	--	172.5	--
		174	--	174	--
		175.5	--	175.5	--
		177	--	177	--
		178.5	--	178.5	--
		180	70.8	180	1.4375
		181.5	--	181.5	--
		183	--	183	--
		184.5	--	184.5	--
		186	--	186	--
		187.5	--	187.5	--
		189	--	189	--
		190.5	--	190.5	--
		192	--	192	--
		193.5	--	193.5	--
		195	99.6	195	2.0125
		196.5	--	196.5	--
		198	--	198	--
		199.5	--	199.5	--
		201	--	201	--
		202.5	--	202.5	--
		204	--	204	--
		205.5	--	205.5	--
		207	--	207	--
		208.5	--	208.5	--
		210	141.6	210	2.7025
		211.5	--	211.5	--
		213	--	213	--
		214.5	--	214.5	--
		216	--	216	--
		217.5	--	217.5	--
		219	--	219	--
		220.5	--	220.5	--
		222	--	222	--
		223.5	--	223.5	--
		225	182.4	225	3.1625
		226.5	--	226.5	--
		228	--	228	--
		229.5	--	229.5	--
		231	--	231	--
		232.5	--	232.5	--
		234	--	234	--
		235.5	--	235.5	--
		237	--	237	--
		238.5	--	238.5	--
		240	241.2	240	3.88125
		241.5	--	241.5	--
		243	--	243	--
		244.5	--	244.5	--
		246	--	246	--
		247.5	--	247.5	--
		249	--	249	--
		250.5	--	250.5	--
		252	--	252	--
		253.5	--	253.5	--
		255	302.4	255	4.74375
		256.5	--	256.5	--
		258	--	258	--
		259.5	--	259.5	--
		261	--	261	--
		262.5	--	262.5	--
		264	--	264	--
		265.5	--	265.5	--
		267	--	267	--
		268.5	--	268.5	--
		270	364.8	270	5.70688
		271.5	--	271.5	--
		273	--	273	--
		274.5	--	274.5	--
		276	--	276	--
		277.5	--	277.5	--
		279	--	279	--
		280.5	--	280.5	--
		282	--	282	--
		283.5	--	283.5	--
		285	421.2	285	6.75625
		286.5	--	286.5	--
		288	--	288	--
		289.5	--	289.5	--
		291	--	291	--
		292.5	--	292.5	--
		294	--	294	--
		295.5	--	295.5	--
		297	--	297	--
		298.5	--	298.5	--
		300	478.8	300	7.73375
		301.5	--	301.5	--
		303	--	303	--
		304.5	--	304.5	--
		306	--	306	--
		307.5	--	307.5	--
		309	--	309	--
		310.5	--	310.5	--
		312	--	312	--
		313.5	--	313.5	--
		315	537.6	315	8.54594
		316.5	--	316.5	--
		318	--	318	--
		319.5	--	319.5	--
		321	--	321	--
		322.5	--	322.5	--
		324	--	324	--
		325.5	--	325.5	--
		327	--	327	--
		328.5	--	328.5	--
		330	602.4	330	9.28625
		331.5	--	331.5	--
		333	--	333	--
		334.5	--	334.5	--
		336	--	336	--
		337.5	--	337.5	--
		339	--	339	--
		340.5	--	340.5	--
		342	--	342	--
		343.5	--	343.5	--
		345	--	345	--
		346.5	--	346.5	--
		348	--	348	--
		349.5	--	349.5	--
		351	--	351	--
		352.5	--	352.5	--
		354	--	354	--
		355.5	--	355.5	--
		357	--	357	--
		358.5	--	358.5	--
		360	656.4	360	10.005
		361.5	--	361.5	--
		363	--	363	--
		364.5	--	364.5	--
		366	--	366	--
		367.5	--	367.5	--
		369	--	369	--
		370.5	--	370.5	--
		372	--	372	--
		373.5	--	373.5	--
		375	--	375	--
		376.5	--	376.5	--
		378	--	378	--
		379.5	--	379.5	--
		381	--	381	--
		382.5	--	382.5	--
		384	--	384	--
		385.5	--	385.5	--
		387	--	387	--
		388.5	--	388.5	--
		390	690	390	10.649
		391.5	--	391.5	--
		393	--	393	--
		394.5	--	394.5	--
		396	--	396	--
		397.5	--	397.5	--
		399	--	399	--
		400.5	--	400.5	--
		402	--	402	--
		403.5	--	403.5	--
		405	--	405	--
		406.5	--	406.5	--
		408	--	408	--
		409.5	--	409.5	--
		411	--	411	--
		412.5	--	412.5	--
		414	--	414	--
		415.5	--	415.5	--
		417	--	417	--
		418.5	--	418.5	--
		420	--	420	--
		421.5	--	421.5	--
		423	--	423	--
		424.5	--	424.5	--
		426	--	426	--
		427.5	--	427.5	--
		429	--	429	--
		430.5	--	430.5	--
		432	--	432	--
		433.5	--	433.5	--
		435	722.4	435	11.2493
		436.5	--	436.5	--
		438	--	438	--
		439.5	--	439.5	--
		441	--	441	--
		442.5	--	442.5	--
		444	--	444	--
		445.5	--	445.5	--
		447	--	447	--
		448.5	--	448.5	--
		450	--	450	--
		451.5	--	451.5	--
		453	--	453	--
		454.5	--	454.5	--
		456	--	456	--
		457.5	--	457.5	--
		459	--	459	--
		460.5	--	460.5	--
		462	--	462	--
		463.5	--	463.5	--
		465	--	465	--
		466.5	--	466.5	--
		468	--	468	--
		469.5	--	469.5	--
		471	--	471	--
		472.5	--	472.5	--
		474	--	474	--
		475.5	--	475.5	--
		477	--	477	--
		478.5	--	478.5	--
		480	733.2	480	11.615
		481.5	--	481.5	--
		483	--	483	--
		484.5	--	484.5	--
		486	--	486	--
		487.5	--	487.5	--
		489	--	489	--
		490.5	--	490.5	--
		492	--	492	--
		493.5	--	493.5	--
		495	--	495	--
		496.5	--	496.5	--
		498	--	498	--
		499.5	--	499.5	--
		501	--	501	--
		502.5	--	502.5	--
		504	--	504	--
		505.5	--	505.5	--
		507	--	507	--
		508.5	--	508.5	--
		510	--	510	--
		511.5	--	511.5	--
		513	--	513	--
		514.5	--	514.5	--
		516	--	516	--
		517.5	--	517.5	--
		519	--	519	--
		520.5	--	520.5	--
		522	--	522	--
		523.5	--	523.5	--
		525	--	525	--
		526.5	--	526.5	--
		528	--	528	--
		529.5	--	529.5	--
		531	--	531	--
		532.5	--	532.5	--
		534	--	534	--
		535.5	--	535.5	--
		537	--	537	--
		538.5	--	538.5	--
		540	738	540	11.707
		541.5	--	541.5	--
		543	--	543	--
		544.5	--	544.5	--
		546	--	546	--
		547.5	--	547.5	--
		549	--	549	--
		550.5	--	550.5	--
		552	--	552	--
		553.5	--	553.5	--
		555	--	555	--
		556.5	--	556.5	--
		558	--	558	--
		559.5	--	559.5	--
		561	--	561	--
		562.5	--	562.5	--
		564	--	564	--
		565.5	--	565.5	--
		567	--	567	--
		568.5	--	568.5	--
		570	--	570	--
		571.5	--	571.5	--
		573	--	573	--
		574.5	--	574.5	--
		576	--	576	--
		577.5	--	577.5	--
		579	--	579	--
		580.5	--	580.5	--
		582	--	582	--
		583.5	--	583.5	--
		585	--	585	--
		586.5	--	586.5	--
		588	--	588	--
		589.5	--	589.5	--
		591	--	591	--
		592.5	--	592.5	--
		594	--	594	--
		595.5	--	595.5	--
		597	--	597	--
		598.5	--	598.5	--
		600	--	600	--
		601.5	--	601.5	--
		603	--	603	--
		604.5	--	604.5	--
		606	--	606	--
		607.5	--	607.5	--
		609	--	609	--
		610.5	--	610.5	--
		612	--	612	--
		613.5	--	613.5	--
		615	--	615	--
		616.5	--	616.5	--
		618	--	618	--
		619.5	--	619.5	--
		621	--	621	--
		622.5	--	622.5	--
		624	--	624	--
		625.5	--	625.5	--
		627	--	627	--
		628.5	--	628.5	--
		630	740.4	630	11.73
		631.5	--	631.5	--
		633	--	633	--
		634.5	--	634.5	--
		636	--	636	--
		637.5	--	637.5	--
		639	--	639	--
		640.5	--	640.5	--
		642	--	642	--
		643.5	--	643.5	--
		645	--	645	--
		646.5	--	646.5	--
		648	--	648	--
		649.5	--	649.5	--
		651	--	651	--
		652.5	--	652.5	--
		654	--	654	--
		655.5	--	655.5	--
		657	--	657	--
		658.5	--	658.5	--
		660	--	660	--
		661.5	--	661.5	--
		663	--	663	--
		664.5	--	664.5	--
		666	--	666	--
		667.5	--	667.5	--
		669	--	669	--
		670.5	--	670.5	--
		672	--	672	--
		673.5	--	673.5	--
		675	--	675	--
		676.5	--	676.5	--
		678	--	678	--
		679.5	--	679.5	--
		681	--	681	--
		682.5	--	682.5	--
		684	--	684	--
		685.5	--	685.5	--
		687	--	687	--
		688.5	--	688.5	--
		690	--	690	--
		691.5	--	691.5	--
		693	--	693	--
		694.5	--	694.5	--
		696	--	696	--
		697.5	--	697.5	--
		699	--	699	--
		700.5	--	700.5	--
		702	--	702	--
		703.5	--	703.5	--
		705	--	705	--
		706.5	--	706.5	--
		708	--	708	--
		709.5	--	709.5	--
		711	--	711	--
		712.5	--	712.5	--
		714	--	714	--
		715.5	--	715.5	--
		717	--	717	--
		718.5	--	718.5	--
		720	742.8	720	11.753
		721.5	--	721.5	--
		723	--	723	--
		724.5	--	724.5	--
		726	--	726	--
		727.5	--	727.5	--
		729	--	729	--
		730.5	--	730.5	--
		732	--	732	--
		733.5	--	733.5	--
		735	--	735	--
		736.5	--	736.5	--
		738	--	738	--
		739.5	--	739.5	--
		741	--	741	--
		742.5	--	742.5	--
		744	--	744	--
		745.5	--	745.5	--
		747	--	747	--
		748.5	--	748.5	--
		750	--	750	--
		751.5	--	751.5	--
		753	--	753	--
		754.5	--	754.5	--
		756	--	756	--
		757.5	--	757.5	--
		759	--	759	--
		760.5	--	760.5	--
		762	--	762	--
		763.5	--	763.5	--
		765	--	765	--
		766.5	--	766.5	--
		768	--	768	--
		769.5	--	769.5	--
		771	--	771	--
		772.5	--	772.5	--
		774	--	774	--
		775.5	--	775.5	--
		777	--	777	--
		778.5	--	778.5	--
		780	--	780	--
		781.5	--	781.5	--
		783	--	783	--
		784.5	--	784.5	--
		786	--	786	--
		787.5	--	787.5	--
		789	--	789	--
		790.5	--	790.5	--
		792	--	792	--
		793.5	--	793.5	--
		795	--	795	--
		796.5	--	796.5	--
		798	--	798	--
		799.5	--	799.5	--
		801	--	801	--
		802.5	--	802.5	--
		804	--	804	--
		805.5	--	805.5	--
		807	--	807	--
		808.5	--	808.5	--
		810	744	810	11.7875
		811.5	--	811.5	--
		813	--	813	--
		814.5	--	814.5	--
		816	--	816	--
		817.5	--	817.5	--
		819	--	819	--
		820.5	--	820.5	--
		822	--	822	--
		823.5	--	823.5	--
		825	--	825	--
		826.5	--	826.5	--
		828	--	828	--
		829.5	--	829.5	--
		831	--	831	--
		832.5	--	832.5	--
		834	--	834	--
		835.5	--	835.5	--
		837	--	837	--
		838.5	--	838.5	--
		840	--	840	--
		841.5	--	841.5	--
		843	--	843	--
		844.5	--	844.5	--
		846	--	846	--
		847.5	--	847.5	--
		849	--	849	--
		850.5	--	850.5	--
		852	--	852	--
		853.5	--	853.5	--
		855	--	855	--
		856.5	--	856.5	--
		858	--	858	--
		859.5	--	859.5	--
		861	--	861	--
		862.5	--	862.5	--
		864	--	864	--
		865.5	--	865.5	--
		867	--	867	--
		868.5	--	868.5	--
		870	--	870	--
		871.5	--	871.5	--
		873	--	873	--
		874.5	--	874.5	--
		876	--	876	--
		877.5	--	877.5	--
		879	--	879	--
		880.5	--	880.5	--
		882	--	882	--
		883.5	--	883.5	--
		885	--	885	--
		886.5	--	886.5	--
		888	--	888	--
		889.5	--	889.5	--
		891	--	891	--
		892.5	--	892.5	--
		894	--	894	--
		895.5	--	895.5	--
		897	--	897	--
		898.5	--	898.5	--
		900	745.2	900	11.753
		901.5	--	901.5	--
		903	--	903	--
		904.5	--	904.5	--
		906	--	906	--
		907.5	--	907.5	--
		909	--	909	--
		910.5	--	910.5	--
		912	--	912	--
		913.5	--	913.5	--
		915	--	915	--
		916.5	--	916.5	--
		918	--	918	--
		919.5	--	919.5	--
		921	--	921	--
		922.5	--	922.5	--
		924	--	924	--
		925.5	--	925.5	--
		927	--	927	--
		928.5	--	928.5	--
		930	--	930	--
		931.5	--	931.5	--
		933	--	933	--
		934.5	--	934.5	--
		936	--	936	--
		937.5	--	937.5	--
		939	--	939	--
		940.5	--	940.5	--
		942	--	942	--
		943.5	--	943.5	--
		945	--	945	--
		946.5	--	946.5	--
		948	--	948	--
		949.5	--	949.5	--
		951	--	951	--
		952.5	--	952.5	--
		954	--	954	--
		955.5	--	955.5	--
		957	--	957	--
		958.5	--	958.5	--
		960	--	960	--
		961.5	--	961.5	--
		963	--	963	--
		964.5	--	964.5	--
		966	--	966	--
		967.5	--	967.5	--
		969	--	969	--
		970.5	--	970.5	--
		972	--	972	--
		973.5	--	973.5	--
		975	--	975	--
		976.5	--	976.5	--
		978	--	978	--
		979.5	--	979.5	--
		981	--	981	--
		982.5	--	982.5	--
		984	--	984	--
		985.5	--	985.5	--
		987	--	987	--
		988.5	--	988.5	--
		990	746.4	990	11.7645
		991.5	--	991.5	--
		993	--	993	--
		994.5	--	994.5	--
		996	--	996	--
		997.5	--	997.5	--
		999	--	999	--
		1000.5	--	1000.5	--
		1002	--	1002	--
		1003.5	--	1003.5	--
		1005	--	1005	--
		1006.5	--	1006.5	--
		1008	--	1008	--
		1009.5	--	1009.5	--
		1011	--	1011	--
		1012.5	--	1012.5	--
		1014	--	1014	--
		1015.5	--	1015.5	--
		1017	--	1017	--
		1018.5	--	1018.5	--
		1020	--	1020	--
		1021.5	--	1021.5	--
		1023	--	1023	--
		1024.5	--	1024.5	--
		1026	--	1026	--
		1027.5	--	1027.5	--
		1029	--	1029	--
		1030.5	--	1030.5	--
		1032	--	1032	--
		1033.5	--	1033.5	--
		1035	--	1035	--
		1036.5	--	1036.5	--
		1038	--	1038	--
		1039.5	--	1039.5	--
		1041	--	1041	--
		1042.5	--	1042.5	--
		1044	--	1044	--
		1045.5	--	1045.5	--
		1047	--	1047	--
		1048.5	--	1048.5	--
		1050	--	1050	--
		1051.5	--	1051.5	--
		1053	--	1053	--
		1054.5	--	1054.5	--
		1056	--	1056	--
		1057.5	--	1057.5	--
		1059	--	1059	--
		1060.5	--	1060.5	--
		1062	--	1062	--
		1063.5	--	1063.5	--
		1065	--	1065	--
		1066.5	--	1066.5	--
		1068	--	1068	--
		1069.5	--	1069.5	--
		1071	--	1071	--
		1072.5	--	1072.5	--
		1074	--	1074	--
		1075.5	--	1075.5	--
		1077	--	1077	--
		1078.5	--	1078.5	--
		1080	747.6	1080	11.776
		1081.5	--	1081.5	--
		1083	--	1083	--
		1084.5	--	1084.5	--
		1086	--	1086	--
		1087.5	--	1087.5	--
		1089	--	1089	--
		1090.5	--	1090.5	--
		1092	--	1092	--
		1093.5	--	1093.5	--
		1095	--	1095	--
		1096.5	--	1096.5	--
		1098	--	1098	--
		1099.5	--	1099.5	--
		1101	--	1101	--
		1102.5	--	1102.5	--
		1104	--	1104	--
		1105.5	--	1105.5	--
		1107	--	1107	--
		1108.5	--	1108.5	--
		1110	--	1110	--
		1111.5	--	1111.5	--
		1113	--	1113	--
		1114.5	--	1114.5	--
		1116	--	1116	--
		1117.5	--	1117.5	--
		1119	--	1119	--
		1120.5	--	1120.5	--
		1122	--	1122	--
		1123.5	--	1123.5	--
		1125	--	1125	--
		1126.5	--	1126.5	--
		1128	--	1128	--
		1129.5	--	1129.5	--
		1131	--	1131	--
		1132.5	--	1132.5	--
		1134	--	1134	--
		1135.5	--	1135.5	--
		1137	--	1137	--
		1138.5	--	1138.5	--
		1140	--	1140	--
		1141.5	--	1141.5	--
		1143	--	1143	--
		1144.5	--	1144.5	--
		1146	--	1146	--
		1147.5	--	1147.5	--
		1149	--	1149	--
		1150.5	--	1150.5	--
		1152	--	1152	--
		1153.5	--	1153.5	--
		1155	--	1155	--
		1156.5	--	1156.5	--
		1158	--	1158	--
		1159.5	--	1159.5	--
		1161	--	1161	--
		1162.5	--	1162.5	--
		1164	--	1164	--
		1165.5	--	1165.5	--
		1167	--	1167	--
		1168.5	--	1168.5	--
		1170	747.6	1170	11.7875
		1171.5	--	1171.5	--
		1173	--	1173	--
		1174.5	--	1174.5	--
		1176	--	1176	--
		1177.5	--	1177.5	--
		1179	--	1179	--
		1180.5	--	1180.5	--
		1182	--	1182	--
		1183.5	--	1183.5	--
		1185	--	1185	--
		1186.5	--	1186.5	--
		1188	--	1188	--
		1189.5	--	1189.5	--
		1191	--	1191	--
		1192.5	--	1192.5	--
		1194	--	1194	--
		1195.5	--	1195.5	--
		1197	--	1197	--
		1198.5	--	1198.5	--
		1200	--	1200	--
		1201.5	--	1201.5	--
		1203	--	1203	--
		1204.5	--	1204.5	--
		1206	--	1206	--
		1207.5	--	1207.5	--
		1209	--	1209	--
		1210.5	--	1210.5	--
		1212	--	1212	--
		1213.5	--	1213.5	--
		1215	--	1215	--
		1216.5	--	1216.5	--
		1218	--	1218	--
		1219.5	--	1219.5	--
		1221	--	1221	--
		1222.5	--	1222.5	--
		1224	--	1224	--
		1225.5	--	1225.5	--
		1227	--	1227	--
		1228.5	--	1228.5	--
		1230	--	1230	--
		1231.5	--	1231.5	--
		1233	--	1233	--
		1234.5	--	1234.5	--
		1236	--	1236	--
		1237.5	--	1237.5	--
		1239	--	1239	--
		1240.5	--	1240.5	--
		1242	--	1242	--
		1243.5	--	1243.5	--
		1245	--	1245	--
		1246.5	--	1246.5	--
		1248	--	1248	--
		1249.5	--	1249.5	--
		1251	--	1251	--
		1252.5	--	1252.5	--
		1254	--	1254	--
		1255.5	--	1255.5	--
		1257	--	1257	--
		1258.5	--	1258.5	--
		1260	729.6	1260	11.7875
		1261.5	--	1261.5	--
		1263	--	1263	--
		1264.5	--	1264.5	--
		1266	--	1266	--
		1267.5	--	1267.5	--
		1269	--	1269	--
		1270.5	--	1270.5	--
		1272	--	1272	--
		1273.5	--	1273.5	--
		1275	--	1275	--
		1276.5	--	1276.5	--
		1278	--	1278	--
		1279.5	--	1279.5	--
		1281	--	1281	--
		1282.5	--	1282.5	--
		1284	--	1284	--
		1285.5	--	1285.5	--
		1287	--	1287	--
		1288.5	--	1288.5	--
		1290	--	1290	--
		1291.5	--	1291.5	--
		1293	--	1293	--
		1294.5	--	1294.5	--
		1296	--	1296	--
		1297.5	--	1297.5	--
		1299	--	1299	--
		1300.5	--	1300.5	--
		1302	--	1302	--
		1303.5	--	1303.5	--
		1305	--	1305	--
		1306.5	--	1306.5	--
		1308	--	1308	--
		1309.5	--	1309.5	--
		1311	--	1311	--
		1312.5	--	1312.5	--
		1314	--	1314	--
		1315.5	--	1315.5	--
		1317	--	1317	--
		1318.5	--	1318.5	--
		1320	--	1320	--
		1321.5	--	1321.5	--
		1323	--	1323	--
		1324.5	--	1324.5	--
		1326	--	1326	--
		1327.5	--	1327.5	--
		1329	--	1329	--
		1330.5	--	1330.5	--
		1332	--	1332	--
		1333.5	--	1333.5	--
		1335	--	1335	--
		1336.5	--	1336.5	--
		1338	--	1338	--
		1339.5	--	1339.5	--
		1341	--	1341	--
		1342.5	--	1342.5	--
		1344	--	1344	--
		1345.5	--	1345.5	--
		1347	--	1347	--
		1348.5	--	1348.5	--
		1350	729.6	1350	11.799
		--	--	--	--
		--	--	--	--
		--	--	--	--
		--	--	--	--
		--	--	--	--
		--	--	--	--
		--	--	--	--
		--	--	--	--
		--	--	--	--
		--	--	--	--
		--	--	--	--
		--	--	--	--
		--	--	--	--
		--	--	--	--
		--	--	--	--
		--	--	--	--
		--	--	--	--
		--	--	--	--
		--	--	--	--
		--	--	--	--
		--	--	--	--
		--	--	--	--
		--	--	--	--
		--	--	--	--
		--	--	--	--
		--	--	--	--
		--	--	--	--
		--	--	--	--
		--	--	--	--
		--	--	--	--
		--	--	--	--
		--	--	--	--
		--	--	--	--
		--	--	--	--
		--	--	--	--
		--	--	--	--
		--	--	--	--
		--	--	--	--
		--	--	--	--
		--	--	--	--
		--	--	--	--
		--	--	--	--
		--	--	--	--
		--	--	--	--
		--	--	--	--
		--	--	--	--
		--	--	--	--
		--	--	--	--
		--	--	--	--
		--	--	--	--
		--	--	--	--
		--	--	--	--
		--	--	--	--
		--	--	--	--
		--	--	--	--
		--	--	--	--
		--	--	--	--
		--	--	--	--
		--	--	--	--
		--	--	--	--
		--	--	--	--
		--	--	--	--
		--	--	--	--
		--	--	--	--
		--	--	--	--
		--	--	--	--
		--	--	--	--
		--	--	--	--
		--	--	--	--
		--	--	--	--
		--	--	--	--
		--	--	--	--
		--	--	--	--
		--	--	--	--
		--	--	--	--
		--	--	--	--
		--	--	--	--
		--	--	--	--
		--	--	--	--
		--	--	--	--
		--	--	--	--
		--	--	--	--
		--	--	--	--
		--	--	--	--
		--	--	--	--
		--	--	--	--
		--	--	--	--
		--	--	--	--
		--	--	--	--
		--	--	--	--
		--	--	--	--
		--	--	--	--
		--	--	--	--
		--	--	--	--
		--	--	--	--
		--	--	--	--
		--	--	--	--
		--	--	--	--
		--	--	--	--

## Sheet: Fig. 2c
		2-theta (degree)	Intensity	2-theta (degree)	Intensity	2-theta (degree)	Intensity	2-theta (degree)	Intensity
		5.02	16585.3	5.02	12492.1	5.01	8680	5.02	5163.3
		5.03	16611	5.03	12528.2	5.02	8614.2	5.03	5126.4
		5.04	16574.8	5.04	12564.9	5.03	8640.8	5.04	5127.6
		5.06	16567.8	5.06	12495.4	5.04	8630	5.06	5120.6
		5.07	16550.5	5.07	12475.3	5.05	8635.8	5.07	5089.9
		5.08	16533.6	5.08	12515.8	5.06	8685	5.08	5105.4
		5.1	16556.8	5.1	12518.8	5.07	8646.7	5.1	5135.5
		5.11	16556	5.11	12539.3	5.08	8625	5.11	5107.7
		5.12	16567.3	5.12	12557.8	5.09	8635.8	5.12	5117.4
		5.14	16582.2	5.14	12572	5.1	8680	5.14	5061.6
		5.15	16589.3	5.15	12583.3	5.11	8630	5.15	5069.8
		5.16	16576.9	5.16	12600.6	5.12	8646.7	5.16	5118.1
		5.17	16547.2	5.17	12596.8	5.13	8630	5.17	5100.8
		5.19	16521	5.19	12612.8	5.14	8587.5	5.19	5100.9
		5.2	16565.6	5.2	12559.9	5.15	8592.5	5.2	5075.2
		5.21	16596.3	5.21	12497.6	5.16	8625	5.21	5066.9
		5.23	16557.4	5.23	12493.5	5.17	8630	5.23	5098.8
		5.24	16571.1	5.24	12527.2	5.18	8619.2	5.24	5088.9
		5.25	16593.2	5.25	12563.9	5.19	8603.3	5.25	5087.3
		5.27	16554.9	5.27	12562.9	5.2	8680	5.27	5107.8
		5.28	16542.3	5.28	12558.2	5.21	8690.8	5.28	5146.3
		5.29	16558.9	5.29	12581.9	5.22	8674.2	5.29	5147.4
		5.3	16568.1	5.3	12581.5	5.23	8668.3	5.3	5127.5
		5.32	16553.1	5.32	12545.8	5.24	8663.3	5.32	5118.8
		5.33	16552.4	5.33	12568.8	5.25	8663.3	5.33	5097.6
		5.34	16563.3	5.34	12589	5.26	8657.5	5.34	5066.2
		5.36	16553.6	5.36	12546.3	5.27	8651.7	5.36	5070.5
		5.37	16582.8	5.37	12546.9	5.28	8680	5.37	5112.5
		5.38	16599.2	5.38	12589.8	5.29	8680	5.38	5108.6
		5.4	16577.8	5.4	12612	5.3	8685	5.4	5097.4
		5.41	16603.9	5.41	12611.4	5.31	8696.7	5.41	5102.2
		5.42	16585.7	5.42	12618.1	5.32	8651.7	5.42	5147.8
		5.43	16522.8	5.43	12602.2	5.33	8668.3	5.43	5148.1
		5.45	16553.8	5.45	12590.4	5.34	8663.3	5.45	5112.4
		5.46	16581.1	5.46	12581.3	5.35	8640.8	5.46	5147
		5.47	16597.9	5.47	12546.5	5.36	8663.3	5.47	5122.7
		5.49	16551.6	5.49	12612.3	5.37	8646.7	5.49	5108.7
		5.5	16534.6	5.5	12653.5	5.38	8657.5	5.5	5132.6
		5.51	16517.5	5.51	12598.1	5.39	8680	5.51	5117.7
		5.53	16545.3	5.53	12561.8	5.4	8668.3	5.53	5095.6
		5.54	16565.9	5.54	12626.1	5.41	8651.7	5.54	5108
		5.55	16599.5	5.55	12618.3	5.42	8657.5	5.55	5129
		5.56	16594.3	5.56	12603.4	5.43	8674.2	5.56	5158.9
		5.58	16620.7	5.58	12620.1	5.44	8674.2	5.58	5126.3
		5.59	16611.8	5.59	12684.7	5.45	8696.7	5.59	5127.7
		5.6	16614	5.6	12648.8	5.46	8701.7	5.6	5148.6
		5.62	16623.1	5.62	12625.4	5.47	8685	5.62	5128.7
		5.63	16614.5	5.63	12590.6	5.48	8640.8	5.63	5162.8
		5.64	16566	5.64	12624.3	5.49	8690.8	5.64	5156.8
		5.66	16543.1	5.66	12588	5.5	8668.3	5.66	5111.6
		5.67	16596.6	5.67	12583.8	5.51	8663.3	5.67	5147.6
		5.68	16573.6	5.68	12642.8	5.52	8701.7	5.68	5162.5
		5.69	16559.3	5.69	12646.1	5.53	8725	5.69	5118.6
		5.71	16562.4	5.71	12610.7	5.54	8741.7	5.71	5118.8
		5.72	16601	5.72	12636.4	5.55	8735.8	5.72	5138.2
		5.73	16556.6	5.73	12612.4	5.56	8719.2	5.73	5121.1
		5.75	16592.5	5.75	12621.5	5.57	8713.3	5.75	5138.2
		5.76	16652.9	5.76	12559	5.58	8719.2	5.76	5124.9
		5.77	16620.5	5.77	12675.4	5.59	8725	5.77	5136.4
		5.79	16538.7	5.79	12639.1	5.6	8730	5.79	5166.5
		5.8	16577.1	5.8	12627.3	5.61	8696.7	5.8	5121.5
		5.81	16535.5	5.81	12673	5.62	8713.3	5.81	5186.9
		5.82	16568.8	5.82	12627.3	5.63	8707.5	5.82	5109.3
		5.84	16598.6	5.84	12638.8	5.64	8701.7	5.84	5060.9
		5.85	16554.7	5.85	12634.7	5.65	8741.7	5.85	5156.2
		5.86	16578.7	5.86	12605.8	5.66	8747.5	5.86	5149.4
		5.88	16612.1	5.88	12569.4	5.67	8747.5	5.88	5165.8
		5.89	16582.5	5.89	12635.2	5.68	8741.7	5.89	5149.9
		5.9	16622.7	5.9	12655.6	5.69	8725	5.9	5180.6
		5.92	16612.8	5.92	12647	5.7	8690.8	5.92	5127.3
		5.93	16629.6	5.93	12675.3	5.71	8713.3	5.93	5107.8
		5.94	16537.5	5.94	12647.9	5.72	8741.7	5.94	5140.3
		5.95	16629.4	5.95	12777.5	5.73	8753.3	5.95	5159
		5.97	16552	5.97	12646.8	5.74	8701.7	5.97	5162
		5.98	16577.6	5.98	12656.8	5.75	8668.3	5.98	5129.5
		5.99	16618.7	5.99	12689.2	5.76	8690.8	5.99	5145.6
		6.01	16575.3	6.01	12729.5	5.77	8759.2	6.01	5163.4
		6.02	16617.7	6.02	12623.1	5.78	8725	6.02	5153.5
		6.03	16589.7	6.03	12635	5.79	8690.8	6.03	5148.3
		6.05	16592	6.05	12661.2	5.8	8685	6.05	5138.7
		6.06	16595.4	6.06	12647.3	5.81	8707.5	6.06	5149.1
		6.07	16611.7	6.07	12681.7	5.82	8725	6.07	5203.1
		6.08	16566.5	6.08	12599.9	5.83	8730	6.08	5144.7
		6.1	16632.3	6.1	12675.1	5.84	8730	6.1	5182.8
		6.11	16580.3	6.11	12602.7	5.85	8753.3	6.11	5212.8
		6.12	16595.6	6.12	12735.5	5.86	8800	6.12	5175.7
		6.14	16496.2	6.14	12697.2	5.87	8707.5	6.14	5237.5
		6.15	16566.7	6.15	12674.3	5.88	8707.5	6.15	5179.6
		6.16	16598	6.16	12695.7	5.89	8753.3	6.16	5133.3
		6.18	16643.3	6.18	12752.6	5.9	8782.5	6.18	5122
		6.19	16584.5	6.19	12722.5	5.91	8741.7	6.19	5147.4
		6.2	16554.1	6.2	12749.9	5.92	8753.3	6.2	5122.8
		6.21	16592.2	6.21	12724.2	5.93	8747.5	6.21	5124.1
		6.23	16605.7	6.23	12716.8	5.94	8701.7	6.23	5180.1
		6.24	16633.4	6.24	12760.2	5.95	8753.3	6.24	5186.1
		6.25	16623.7	6.25	12740.2	5.96	8770.8	6.25	5208.8
		6.27	16605.2	6.27	12737.9	5.97	8776.7	6.27	5145.5
		6.28	16574.5	6.28	12727.9	5.98	8776.7	6.28	5185.2
		6.29	16642.2	6.29	12743.4	5.99	8719.2	6.29	5181.1
		6.31	16646.3	6.31	12678.6	6	8741.7	6.31	5224.5
		6.32	16521.9	6.32	12658.1	6.01	8753.3	6.32	5166.7
		6.33	16555.9	6.33	12685.1	6.02	8741.7	6.33	5106.5
		6.34	16609.4	6.34	12678.8	6.03	8725	6.34	5136.4
		6.36	16605	6.36	12648.3	6.04	8701.7	6.36	5178.4
		6.37	16616.3	6.37	12697.1	6.05	8730	6.37	5243.9
		6.38	16620.5	6.38	12707.8	6.06	8770.8	6.38	5231.8
		6.4	16590.1	6.4	12691.3	6.07	8753.3	6.4	5164
		6.41	16593.8	6.41	12693.6	6.08	8765	6.41	5185
		6.42	16588.3	6.42	12686	6.09	8759.2	6.42	5192.8
		6.44	16598.5	6.44	12694.7	6.1	8747.5	6.44	5154.7
		6.45	16650.2	6.45	12748.2	6.11	8753.3	6.45	5138
		6.46	16646.3	6.46	12783.6	6.12	8759.2	6.46	5170.7
		6.47	16630.6	6.47	12746.5	6.13	8770.8	6.47	5206.8
		6.49	16618.8	6.49	12689.1	6.14	8782.5	6.49	5203.9
		6.5	16587.9	6.5	12732.4	6.15	8794.2	6.5	5174.4
		6.51	16564.9	6.51	12747.5	6.16	8788.3	6.51	5175.6
		6.53	16546.8	6.53	12709.5	6.17	8765	6.53	5194.4
		6.54	16593.1	6.54	12732.1	6.18	8753.3	6.54	5197.8
		6.55	16632	6.55	12741.4	6.19	8753.3	6.55	5155.5
		6.57	16610.9	6.57	12716.9	6.2	8782.5	6.57	5143.5
		6.58	16609.5	6.58	12707.4	6.21	8765	6.58	5191.6
		6.59	16572.5	6.59	12751.1	6.22	8765	6.59	5235.1
		6.6	16525.2	6.6	12778.8	6.23	8770.8	6.6	5207.3
		6.62	16567.3	6.62	12751.6	6.24	8741.7	6.62	5179.4
		6.63	16592.7	6.63	12740.4	6.25	8741.7	6.63	5209.1
		6.64	16575.1	6.64	12771.7	6.26	8725	6.64	5221.2
		6.66	16591.9	6.66	12752.4	6.27	8719.2	6.66	5210.9
		6.67	16630.4	6.67	12738.6	6.28	8765	6.67	5235.2
		6.68	16659.6	6.68	12748.3	6.29	8770.8	6.68	5243.3
		6.7	16658.4	6.7	12723.8	6.3	8776.7	6.7	5182.6
		6.71	16641.9	6.71	12753.3	6.31	8770.8	6.71	5166.7
		6.72	16610	6.72	12761.7	6.32	8741.7	6.72	5214.1
		6.73	16577.1	6.73	12765.2	6.33	8730	6.73	5249
		6.75	16582.4	6.75	12786.5	6.34	8735.8	6.75	5214.7
		6.76	16634.4	6.76	12819.2	6.35	8765	6.76	5164.6
		6.77	16661.1	6.77	12756.2	6.36	8811.7	6.77	5186.7
		6.79	16616.6	6.79	12748.7	6.37	8830	6.79	5211.2
		6.8	16587.4	6.8	12774	6.38	8794.2	6.8	5179.3
		6.81	16606.4	6.81	12775.9	6.39	8776.7	6.81	5158.2
		6.83	16597.1	6.83	12725.5	6.4	8788.3	6.83	5209.2
		6.84	16569.5	6.84	12763.4	6.41	8782.5	6.84	5256.1
		6.85	16589	6.85	12790.2	6.42	8830	6.85	5208.4
		6.86	16598.7	6.86	12769.2	6.43	8860	6.86	5150.3
		6.88	16599.7	6.88	12788.4	6.44	8841.7	6.88	5171
		6.89	16641.9	6.89	12793.5	6.45	8753.3	6.89	5200.6
		6.9	16655.6	6.9	12779.8	6.46	8735.8	6.9	5263.8
		6.92	16644.6	6.92	12762.9	6.47	8770.8	6.92	5232.7
		6.93	16618.5	6.93	12715.2	6.48	8824.2	6.93	5219
		6.94	16662.9	6.94	12781.7	6.49	8872.5	6.94	5228.7
		6.96	16603.2	6.96	12728.9	6.5	8811.7	6.96	5206.3
		6.97	16616.5	6.97	12761.3	6.51	8805.8	6.97	5193.4
		6.98	16630.3	6.98	12729.5	6.52	8824.2	6.98	5163.5
		6.99	16608.3	6.99	12764.6	6.53	8818.3	6.99	5179.2
		7.01	16637.8	7.01	12808.2	6.54	8848.3	7.01	5184.6
		7.02	16648.2	7.02	12844	6.55	8848.3	7.02	5266.8
		7.03	16642.4	7.03	12807.3	6.56	8830	7.03	5270.9
		7.05	16615.8	7.05	12816.9	6.57	8800	7.05	5218.4
		7.06	16601.1	7.06	12831.3	6.58	8788.3	7.06	5225.8
		7.07	16621	7.07	12792.7	6.59	8805.8	7.07	5202
		7.09	16618.8	7.09	12717.4	6.6	8818.3	7.09	5193
		7.1	16702.3	7.1	12752.9	6.61	8811.7	7.1	5203.7
		7.11	16624.8	7.11	12776.7	6.62	8841.7	7.11	5189.6
		7.12	16590	7.12	12813.2	6.63	8800	7.12	5155.9
		7.14	16601	7.14	12830.2	6.64	8776.7	7.14	5203.7
		7.15	16628.1	7.15	12816.7	6.65	8794.2	7.15	5214.5
		7.16	16610	7.16	12758.2	6.66	8835.8	7.16	5255.6
		7.18	16585.2	7.18	12805.3	6.67	8841.7	7.18	5218.2
		7.19	16564.9	7.19	12799	6.68	8841.7	7.19	5233.2
		7.2	16584.8	7.2	12840.2	6.69	8841.7	7.2	5221.6
		7.22	16610.2	7.22	12771.5	6.7	8841.7	7.22	5230.9
		7.23	16641.8	7.23	12783.4	6.71	8835.8	7.23	5183.4
		7.24	16641.6	7.24	12794.7	6.72	8805.8	7.24	5225.9
		7.25	16582.4	7.25	12781.5	6.73	8800	7.25	5177.3
		7.27	16586.8	7.27	12818.9	6.74	8854.2	7.27	5204
		7.28	16587.9	7.28	12771.4	6.75	8848.3	7.28	5213.9
		7.29	16593.3	7.29	12802.4	6.76	8811.7	7.29	5178.6
		7.31	16603.1	7.31	12780.6	6.77	8788.3	7.31	5147.9
		7.32	16550.4	7.32	12755	6.78	8811.7	7.32	5229.8
		7.33	16576.6	7.33	12822.6	6.79	8824.2	7.33	5209.2
		7.35	16587.4	7.35	12853.3	6.8	8848.3	7.35	5228.7
		7.36	16629.9	7.36	12862.5	6.81	8872.5	7.36	5181.5
		7.37	16608.7	7.37	12859.3	6.82	8885	7.37	5246.3
		7.38	16704	7.38	12870	6.83	8854.2	7.38	5150.7
		7.4	16665.7	7.4	12803.3	6.84	8885	7.4	5205.1
		7.41	16540.7	7.41	12904.9	6.85	8890.8	7.41	5215.6
		7.42	16609.8	7.42	12851.8	6.86	8872.5	7.42	5270.7
		7.44	16610.3	7.44	12827.3	6.87	8885	7.44	5158.4
		7.45	16611.7	7.45	12839.7	6.88	8878.3	7.45	5248
		7.46	16633.7	7.46	12823.2	6.89	8872.5	7.46	5186.5
		7.48	16589.2	7.48	12797.2	6.9	8872.5	7.48	5184
		7.49	16580.2	7.49	12795.5	6.91	8866.7	7.49	5251.8
		7.5	16592	7.5	12780.4	6.92	8915.8	7.5	5260.1
		7.51	16580.2	7.51	12828.2	6.93	8921.7	7.51	5192.3
		7.53	16574.3	7.53	12849.6	6.94	8890.8	7.53	5213.2
		7.54	16592	7.54	12754.4	6.95	8830	7.54	5210.1
		7.55	16628.6	7.55	12796.4	6.96	8890.8	7.55	5209.4
		7.57	16622.1	7.57	12787.1	6.97	8872.5	7.57	5210
		7.58	16601.7	7.58	12817.2	6.98	8860	7.58	5239
		7.59	16576	7.59	12849.4	6.99	8903.3	7.59	5203.5
		7.61	16632.2	7.61	12875.3	7	8915.8	7.61	5206.1
		7.62	16617.6	7.62	12796.8	7.01	8915.8	7.62	5217.1
		7.63	16616.4	7.63	12810.9	7.02	8915.8	7.63	5147.3
		7.64	16584.7	7.64	12830.9	7.03	8903.3	7.64	5173.6
		7.66	16618.4	7.66	12810.9	7.04	8903.3	7.66	5214.7
		7.67	16622.4	7.67	12758.9	7.05	8885	7.67	5208.4
		7.68	16621.5	7.68	12779	7.06	8878.3	7.68	5199.9
		7.7	16595.3	7.7	12776.8	7.07	8890.8	7.7	5205.1
		7.71	16578.3	7.71	12777.6	7.08	8915.8	7.71	5190.7
		7.72	16604.3	7.72	12843.9	7.09	8896.7	7.72	5228.5
		7.74	16625.1	7.74	12818.6	7.1	8872.5	7.74	5178.8
		7.75	16597.9	7.75	12818.1	7.11	8866.7	7.75	5177.4
		7.76	16569.9	7.76	12849.1	7.12	8940.8	7.76	5203.1
		7.77	16615.1	7.77	12853.9	7.13	8921.7	7.77	5231.4
		7.79	16627.3	7.79	12788.5	7.14	8915.8	7.79	5271
		7.8	16634	7.8	12817.8	7.15	8921.7	7.8	5226.5
		7.81	16619.6	7.81	12830.9	7.16	8934.2	7.81	5231.1
		7.83	16572.2	7.83	12825.6	7.17	8915.8	7.83	5236
		7.84	16581.4	7.84	12817.4	7.18	8909.2	7.84	5227.3
		7.85	16595.8	7.85	12801.7	7.19	8903.3	7.85	5223.2
		7.87	16621.5	7.87	12810.1	7.2	8878.3	7.87	5209.2
		7.88	16623.1	7.88	12795.6	7.21	8890.8	7.88	5232.2
		7.89	16610.9	7.89	12775.9	7.22	8896.7	7.89	5235.5
		7.9	16601.1	7.9	12803.4	7.23	8928.3	7.9	5213.9
		7.92	16558.4	7.92	12809.2	7.24	8998.3	7.92	5207
		7.93	16570	7.93	12771.6	7.25	8934.2	7.93	5210.4
		7.94	16632.8	7.94	12810.9	7.26	8934.2	7.94	5213.6
		7.96	16617.1	7.96	12870.5	7.27	8960	7.96	5243.8
		7.97	16549.2	7.97	12868.7	7.28	8960	7.97	5272.1
		7.98	16552.9	7.98	12871	7.29	8841.7	7.98	5246
		8	16573.8	8	12899.3	7.3	8866.7	8	5233.2
		8.01	16561.8	8.01	12873.3	7.31	8903.3	8.01	5220.9
		8.02	16566.6	8.02	12808.3	7.32	8915.8	8.02	5203.1
		8.03	16577.1	8.03	12849	7.33	8835.8	8.03	5217.3
		8.05	16582.3	8.05	12840.7	7.34	8848.3	8.05	5212.6
		8.06	16559.2	8.06	12796.3	7.35	8860	8.06	5189.9
		8.07	16546.8	8.07	12818.5	7.36	8878.3	8.07	5216.6
		8.09	16581.1	8.09	12804.2	7.37	8896.7	8.09	5253.5
		8.1	16593.1	8.1	12885.6	7.38	8896.7	8.1	5215.7
		8.11	16573.2	8.11	12869.5	7.39	8921.7	8.11	5222.6
		8.13	16573.6	8.13	12828.7	7.4	8934.2	8.13	5203
		8.14	16559.1	8.14	12822.4	7.41	8915.8	8.14	5185.6
		8.15	16546.4	8.15	12790.1	7.42	8909.2	8.15	5204.9
		8.16	16604.6	8.16	12780.1	7.43	8872.5	8.16	5229.6
		8.18	16612	8.18	12741.6	7.44	8860	8.18	5215.4
		8.19	16565.9	8.19	12830	7.45	8890.8	8.19	5291.3
		8.2	16594.7	8.2	12842.8	7.46	8890.8	8.2	5249.3
		8.22	16561.7	8.22	12833.9	7.47	8909.2	8.22	5210.5
		8.23	16578	8.23	12812.1	7.48	8909.2	8.23	5190.2
		8.24	16605.2	8.24	12797	7.49	8896.7	8.24	5113.1
		8.26	16629.3	8.26	12794.5	7.5	8915.8	8.26	5132.2
		8.27	16570.3	8.27	12784.9	7.51	8934.2	8.27	5210.2
		8.28	16578.6	8.28	12833	7.52	8928.3	8.28	5186.1
		8.29	16614	8.29	12911.4	7.53	8909.2	8.29	5237.4
		8.31	16603.9	8.31	12867.6	7.54	8885	8.31	5187.4
		8.32	16614.3	8.32	12856.6	7.55	8878.3	8.32	5219.4
		8.33	16605	8.33	12929.4	7.56	8866.7	8.33	5209
		8.35	16570.9	8.35	12818.2	7.57	8872.5	8.35	5240.6
		8.36	16599.1	8.36	12830.5	7.58	8940.8	8.36	5287.8
		8.37	16595.2	8.37	12817.4	7.59	8909.2	8.37	5193.7
		8.39	16574.8	8.39	12818.6	7.6	8872.5	8.39	5226.5
		8.4	16598.7	8.4	12846.2	7.61	8866.7	8.4	5239.9
		8.41	16545	8.41	12853.1	7.62	8915.8	8.41	5232.9
		8.42	16531.8	8.42	12843.3	7.63	8915.8	8.42	5229.3
		8.44	16647.1	8.44	12824	7.64	8878.3	8.44	5208.9
		8.45	16597.4	8.45	12885.8	7.65	8848.3	8.45	5208.3
		8.46	16647.2	8.46	12853.4	7.66	8854.2	8.46	5215
		8.48	16585.2	8.48	12816.1	7.67	8872.5	8.48	5254.7
		8.49	16651.9	8.49	12809.3	7.68	8909.2	8.49	5239.3
		8.5	16595.8	8.5	12850.6	7.69	8890.8	8.5	5231.2
		8.52	16599.1	8.52	12813.4	7.7	8811.7	8.52	5245.8
		8.53	16584.3	8.53	12821.1	7.71	8830	8.53	5149.4
		8.54	16631	8.54	12802.6	7.72	8841.7	8.54	5231.6
		8.55	16635.4	8.55	12887	7.73	8854.2	8.55	5220
		8.57	16535.4	8.57	12886.4	7.74	8872.5	8.57	5221.1
		8.58	16568.1	8.58	12930	7.75	8896.7	8.58	5231
		8.59	16512.6	8.59	12840.9	7.76	8835.8	8.59	5219.1
		8.61	16521.7	8.61	12781.2	7.77	8824.2	8.61	5210.2
		8.62	16525.1	8.62	12790.7	7.78	8860	8.62	5211.9
		8.63	16526.3	8.63	12888	7.79	8896.7	8.63	5233.1
		8.65	16601.5	8.65	12797.9	7.8	8934.2	8.65	5212.1
		8.66	16652	8.66	12840	7.81	8921.7	8.66	5240.1
		8.67	16573.2	8.67	12821.6	7.82	8909.2	8.67	5216.9
		8.68	16616.6	8.68	12845.8	7.83	8940.8	8.68	5233.4
		8.7	16592.9	8.7	12909	7.84	8885	8.7	5177.6
		8.71	16573.3	8.71	12783.5	7.85	8866.7	8.71	5225.1
		8.72	16607.7	8.72	12802.8	7.86	8878.3	8.72	5181.1
		8.74	16573.4	8.74	12811.4	7.87	8915.8	8.74	5182.9
		8.75	16561.4	8.75	12792.8	7.88	8915.8	8.75	5202.3
		8.76	16570.9	8.76	12844.2	7.89	8872.5	8.76	5205.9
		8.78	16536	8.78	12841.9	7.9	8860	8.78	5233.2
		8.79	16591.6	8.79	12802.2	7.91	8896.7	8.79	5193.4
		8.8	16602.4	8.8	12777.5	7.92	8866.7	8.8	5263.1
		8.81	16598.6	8.81	12867.6	7.93	8885	8.81	5187.8
		8.83	16614.7	8.83	12857.2	7.94	8903.3	8.83	5216.7
		8.84	16589.7	8.84	12878	7.95	8915.8	8.84	5240
		8.85	16553.7	8.85	12837.5	7.96	8940.8	8.85	5231.9
		8.87	16608	8.87	12803.9	7.97	8872.5	8.87	5189.9
		8.88	16561.6	8.88	12817.3	7.98	8835.8	8.88	5206.8
		8.89	16559.5	8.89	12779.6	7.99	8848.3	8.89	5189.1
		8.91	16557.3	8.91	12800.6	8	8872.5	8.91	5187.8
		8.92	16600.6	8.92	12845.4	8.01	8872.5	8.92	5168.5
		8.93	16570.6	8.93	12802.8	8.02	8890.8	8.93	5188.8
		8.94	16549.8	8.94	12783	8.03	8896.7	8.94	5206.9
		8.96	16579.7	8.96	12779.4	8.04	8885	8.96	5201.5
		8.97	16559.1	8.97	12831.4	8.05	8878.3	8.97	5214.2
		8.98	16542.7	8.98	12867.8	8.06	8890.8	8.98	5189.8
		9	16546.2	9	12893.8	8.07	8903.3	9	5204.7
		9.01	16569.8	9.01	12863.3	8.08	8903.3	9.01	5223.4
		9.02	16590.4	9.02	12863.9	8.09	8860	9.02	5221.4
		9.04	16566.1	9.04	12881.2	8.1	8848.3	9.04	5233.4
		9.05	16594.3	9.05	12851.6	8.11	8866.7	9.05	5237.1
		9.06	16625.6	9.06	12850.1	8.12	8903.3	9.06	5187.5
		9.07	16616	9.07	12873.7	8.13	8903.3	9.07	5156.3
		9.09	16556.4	9.09	12819.5	8.14	8903.3	9.09	5189.5
		9.1	16558	9.1	12824	8.15	8909.2	9.1	5236.1
		9.11	16580.9	9.11	12895.1	8.16	8921.7	9.11	5233.6
		9.13	16604.4	9.13	12870.4	8.17	8953.3	9.13	5259.5
		9.14	16600.8	9.14	12865.2	8.18	8934.2	9.14	5228.5
		9.15	16586.4	9.15	12829.7	8.19	8903.3	9.15	5186.1
		9.17	16577	9.17	12826.7	8.2	8885	9.17	5184.2
		9.18	16590.8	9.18	12906	8.21	8915.8	9.18	5208.6
		9.19	16601.2	9.19	12885.4	8.22	8872.5	9.19	5238.5
		9.2	16600.2	9.2	12823	8.23	8885	9.2	5246
		9.22	16552.4	9.22	12807.4	8.24	8915.8	9.22	5221.3
		9.23	16532.6	9.23	12845.8	8.25	8903.3	9.23	5199
		9.24	16594.6	9.24	12870.7	8.26	8909.2	9.24	5197
		9.26	16629.2	9.26	12840.4	8.27	8872.5	9.26	5203.2
		9.27	16618.8	9.27	12814.7	8.28	8860	9.27	5225.4
		9.28	16616.2	9.28	12803.3	8.29	8909.2	9.28	5255.6
		9.3	16609.6	9.3	12798.3	8.3	8878.3	9.3	5241
		9.31	16582.8	9.31	12811.2	8.31	8921.7	9.31	5193.2
		9.32	16590.9	9.32	12865.1	8.32	8946.7	9.32	5198.6
		9.33	16601.7	9.33	12883.7	8.33	8921.7	9.33	5198
		9.35	16600.7	9.35	12846	8.34	8921.7	9.35	5217.3
		9.36	16625.6	9.36	12861.2	8.35	8890.8	9.36	5234.9
		9.37	16623.9	9.37	12933.6	8.36	8860	9.37	5186.8
		9.39	16560	9.39	12906.8	8.37	8866.7	9.39	5199.2
		9.4	16534.2	9.4	12833.6	8.38	8909.2	9.4	5191.7
		9.41	16557.1	9.41	12860.9	8.39	8866.7	9.41	5224.9
		9.43	16553.4	9.43	12854.4	8.4	8866.7	9.43	5230.7
		9.44	16578.9	9.44	12825	8.41	8903.3	9.44	5182.3
		9.45	16581.3	9.45	12860.8	8.42	8909.2	9.45	5209
		9.46	16581.4	9.46	12798.7	8.43	8940.8	9.46	5202.2
		9.48	16591.2	9.48	12837.7	8.44	8896.7	9.48	5153
		9.49	16552.5	9.49	12861.6	8.45	8835.8	9.49	5174.5
		9.5	16546.2	9.5	12866.5	8.46	8824.2	9.5	5239.7
		9.52	16564.7	9.52	12869.6	8.47	8854.2	9.52	5223.4
		9.53	16530.5	9.53	12864.8	8.48	8915.8	9.53	5253.2
		9.54	16560.1	9.54	12882.2	8.49	8928.3	9.54	5230.3
		9.56	16512.1	9.56	12863.2	8.5	8872.5	9.56	5224.4
		9.57	16538.2	9.57	12864.6	8.51	8890.8	9.57	5207.2
		9.58	16580.1	9.58	12888.3	8.52	8946.7	9.58	5213.3
		9.59	16592.7	9.59	12861.9	8.53	8953.3	9.59	5188.2
		9.61	16604.8	9.61	12822.8	8.54	8890.8	9.61	5128.4
		9.62	16579	9.62	12800.1	8.55	8915.8	9.62	5198.7
		9.63	16582.6	9.63	12866.3	8.56	8915.8	9.63	5215.9
		9.65	16531	9.65	12843.9	8.57	8909.2	9.65	5223.5
		9.66	16544.1	9.66	12829.9	8.58	8890.8	9.66	5211.2
		9.67	16580.5	9.67	12902.2	8.59	8885	9.67	5239.5
		9.69	16595.5	9.69	12861.7	8.6	8896.7	9.69	5215
		9.7	16546.4	9.7	12829.2	8.61	8885	9.7	5241.5
		9.71	16545.3	9.71	12836.7	8.62	8872.5	9.71	5289.5
		9.72	16563	9.72	12828.3	8.63	8934.2	9.72	5198.8
		9.74	16542	9.74	12748.2	8.64	8953.3	9.74	5162.3
		9.75	16633.1	9.75	12801.8	8.65	8921.7	9.75	5167.4
		9.76	16540.9	9.76	12800.8	8.66	8872.5	9.76	5257.8
		9.78	16534.3	9.78	12871.3	8.67	8860	9.78	5288
		9.79	16537.9	9.79	12753.7	8.68	8872.5	9.79	5237.2
		9.8	16533.5	9.8	12819.9	8.69	8885	9.8	5241.5
		9.82	16557.2	9.82	12798.8	8.7	8885	9.82	5117.5
		9.83	16559.2	9.83	12923	8.71	8860	9.83	5240.7
		9.84	16579.7	9.84	12821.4	8.72	8878.3	9.84	5232.4
		9.85	16622.6	9.85	12806.9	8.73	8896.7	9.85	5192.2
		9.87	16604.7	9.87	12838.6	8.74	8909.2	9.87	5232.3
		9.88	16620.7	9.88	12762.6	8.75	8915.8	9.88	5192.8
		9.89	16586.9	9.89	12843.8	8.76	8866.7	9.89	5166.1
		9.91	16591.2	9.91	12755.1	8.77	8848.3	9.91	5196.6
		9.92	16534.2	9.92	12780.4	8.78	8866.7	9.92	5188.2
		9.93	16527.6	9.93	12850.7	8.79	8909.2	9.93	5239.3
		9.95	16512.7	9.95	12871.2	8.8	8921.7	9.95	5264
		9.96	16468.2	9.96	12852.1	8.81	8903.3	9.96	5216.6
		9.97	16602	9.97	12777.8	8.82	8878.3	9.97	5165.2
		9.98	16642.7	9.98	12841.7	8.83	8872.5	9.98	5223.3
		10	16559.2	10	12798.3	8.84	8928.3	10	5204.1
		10.01	16561.6	10.01	12826.7	8.85	8921.7	10.01	5224.7
		10.02	16634.8	10.02	12737.5	8.86	8960	10.02	5188.4
		10.04	16585.3	10.04	12735.9	8.87	8985	10.04	5203.5
		10.05	16587.7	10.05	12758.1	8.88	8928.3	10.05	5228.8
		10.06	16617.7	10.06	12710.6	8.89	8872.5	10.06	5198.1
		10.08	16645.7	10.08	12831	8.9	8896.7	10.08	5195.6
		10.09	16584.2	10.09	12752.7	8.91	8928.3	10.09	5165.4
		10.1	16533.8	10.1	12814.7	8.92	8915.8	10.1	5248.9
		10.11	16580.1	10.11	12805.1	8.93	8928.3	10.11	5181.4
		10.13	16605.6	10.13	12845.9	8.94	8921.7	10.13	5209.9
		10.14	16531.4	10.14	12814.7	8.95	8909.2	10.14	5213.5
		10.15	16572.8	10.15	12842.6	8.96	8903.3	10.15	5176
		10.17	16573.2	10.17	12855.9	8.97	8928.3	10.17	5198.6
		10.18	16602.6	10.18	12856.2	8.98	8934.2	10.18	5252.2
		10.19	16596.8	10.19	12891.4	8.99	8915.8	10.19	5230.4
		10.21	16551.4	10.21	12842	9	8872.5	10.21	5244.3
		10.22	16556.6	10.22	12845.5	9.01	8848.3	10.22	5192.8
		10.23	16555.2	10.23	12813.1	9.02	8854.2	10.23	5181.9
		10.24	16550.3	10.24	12811.4	9.03	8903.3	10.24	5200.3
		10.26	16548.6	10.26	12807.4	9.04	8960	10.26	5211
		10.27	16525.6	10.27	12804	9.05	8946.7	10.27	5231.5
		10.28	16571.8	10.28	12850.2	9.06	8909.2	10.28	5199.8
		10.3	16605.5	10.3	12822.4	9.07	8890.8	10.3	5222.3
		10.31	16552.3	10.31	12809.8	9.08	8885	10.31	5252.9
		10.32	16573.8	10.32	12814.7	9.09	8896.7	10.32	5271.1
		10.34	16583.3	10.34	12782	9.1	8909.2	10.34	5252.6
		10.35	16540.1	10.35	12770.9	9.11	8896.7	10.35	5259.5
		10.36	16554.6	10.36	12814.4	9.12	8872.5	10.36	5257.2
		10.37	16582	10.37	12843.3	9.13	8872.5	10.37	5238.6
		10.39	16618.9	10.39	12842	9.14	8896.7	10.39	5248.8
		10.4	16606.9	10.4	12829.8	9.15	8878.3	10.4	5270.6
		10.41	16587.5	10.41	12789.2	9.16	8866.7	10.41	5220.3
		10.43	16595.7	10.43	12802	9.17	8878.3	10.43	5150.7
		10.44	16574.3	10.44	12820	9.18	8885	10.44	5190.6
		10.45	16603.9	10.45	12857.3	9.19	8903.3	10.45	5203.6
		10.47	16566.7	10.47	12822.8	9.2	8921.7	10.47	5192.9
		10.48	16548.1	10.48	12793	9.21	8934.2	10.48	5182.6
		10.49	16569.5	10.49	12789.3	9.22	8885	10.49	5214.2
		10.5	16564.5	10.5	12774.2	9.23	8854.2	10.5	5228.4
		10.52	16549.7	10.52	12767.6	9.24	8872.5	10.52	5195.1
		10.53	16529.5	10.53	12772.3	9.25	8909.2	10.53	5208.5
		10.54	16540.6	10.54	12789.5	9.26	8928.3	10.54	5232
		10.56	16527.3	10.56	12809.7	9.27	8928.3	10.56	5259.1
		10.57	16543.8	10.57	12808.7	9.28	8915.8	10.57	5243.1
		10.58	16587.7	10.58	12800.4	9.29	8903.3	10.58	5191.4
		10.6	16566.7	10.6	12774.6	9.3	8928.3	10.6	5208.9
		10.61	16565.7	10.61	12755	9.31	8866.7	10.61	5224
		10.62	16573.2	10.62	12816.7	9.32	8890.8	10.62	5225.1
		10.63	16559.9	10.63	12837.7	9.33	8934.2	10.63	5231.1
		10.65	16558.8	10.65	12805.9	9.34	8903.3	10.65	5226.3
		10.66	16567.3	10.66	12785	9.35	8860	10.66	5231.9
		10.67	16607.6	10.67	12794.4	9.36	8835.8	10.67	5191.9
		10.69	16588.8	10.69	12807.8	9.37	8841.7	10.69	5198.5
		10.7	16515.6	10.7	12779.7	9.38	8872.5	10.7	5212.7
		10.71	16534.1	10.71	12794.7	9.39	8921.7	10.71	5199.8
		10.73	16554.5	10.73	12778.4	9.4	8940.8	10.73	5245.9
		10.74	16536.9	10.74	12789.7	9.41	8928.3	10.74	5222.2
		10.75	16586.6	10.75	12769.7	9.42	8890.8	10.75	5197.7
		10.76	16582.4	10.76	12746	9.43	8878.3	10.76	5170.3
		10.78	16610.8	10.78	12741.2	9.44	8872.5	10.78	5175.7
		10.79	16610.1	10.79	12763.7	9.45	8885	10.79	5212.4
		10.8	16553.8	10.8	12794.4	9.46	8915.8	10.8	5211.3
		10.82	16500	10.82	12789.8	9.47	8934.2	10.82	5231.7
		10.83	16526.7	10.83	12788.5	9.48	8940.8	10.83	5212.9
		10.84	16580.9	10.84	12768	9.49	8915.8	10.84	5218.7
		10.86	16596.7	10.86	12782.7	9.5	8890.8	10.86	5211.9
		10.87	16543.5	10.87	12778.5	9.51	8915.8	10.87	5257.2
		10.88	16553.4	10.88	12795.3	9.52	8960	10.88	5231.3
		10.89	16543.8	10.89	12835.2	9.53	8960	10.89	5207.2
		10.91	16560.5	10.91	12779.3	9.54	8946.7	10.91	5240.3
		10.92	16554.8	10.92	12792.6	9.55	8946.7	10.92	5232.6
		10.93	16548.1	10.93	12822.9	9.56	8934.2	10.93	5270.4
		10.95	16554.5	10.95	12721.3	9.57	8903.3	10.95	5191.3
		10.96	16542.6	10.96	12752.6	9.58	8896.7	10.96	5182
		10.97	16525.5	10.97	12803.6	9.59	8921.7	10.97	5190.7
		10.99	16560.6	10.99	12766.6	9.6	8896.7	10.99	5194.3
		11	16539.7	11	12799.9	9.61	8890.8	11	5235.2
		11.01	16514.2	11.01	12774.7	9.62	8885	11.01	5300.2
		11.02	16539.6	11.02	12800.1	9.63	8872.5	11.02	5223.2
		11.04	16575.1	11.04	12850.3	9.64	8866.7	11.04	5222.5
		11.05	16564.1	11.05	12792.9	9.65	8878.3	11.05	5249.8
		11.06	16519.2	11.06	12820.7	9.66	8872.5	11.06	5215.8
		11.08	16541.5	11.08	12799.3	9.67	8872.5	11.08	5206.5
		11.09	16528.5	11.09	12782.6	9.68	8915.8	11.09	5206.7
		11.1	16526.3	11.1	12777.6	9.69	8934.2	11.1	5167
		11.12	16501.8	11.12	12773.8	9.7	8946.7	11.12	5250.7
		11.13	16544.6	11.13	12799.4	9.71	8940.8	11.13	5199.5
		11.14	16553.8	11.14	12805.6	9.72	8878.3	11.14	5141.3
		11.15	16530	11.15	12798.8	9.73	8885	11.15	5172.9
		11.17	16541.8	11.17	12819	9.74	8915.8	11.17	5275.6
		11.18	16547.1	11.18	12782.9	9.75	8940.8	11.18	5147.7
		11.19	16542.7	11.19	12840.7	9.76	8940.8	11.19	5257.9
		11.21	16519.8	11.21	12788.2	9.77	8878.3	11.21	5240.1
		11.22	16544.7	11.22	12726.9	9.78	8885	11.22	5216.3
		11.23	16566.5	11.23	12807	9.79	8890.8	11.23	5246.2
		11.25	16526.6	11.25	12815.8	9.8	8860	11.25	5234.4
		11.26	16575.7	11.26	12806.4	9.81	8890.8	11.26	5241.6
		11.27	16501	11.27	12775.7	9.82	8946.7	11.27	5237.3
		11.28	16571.7	11.28	12775.9	9.83	8965.8	11.28	5155.6
		11.3	16608.5	11.3	12726.9	9.84	8928.3	11.3	5236.1
		11.31	16510.2	11.31	12814.6	9.85	8854.2	11.31	5244.8
		11.32	16511	11.32	12775.9	9.86	8885	11.32	5227.8
		11.34	16548.5	11.34	12796.1	9.87	8909.2	11.34	5245.7
		11.35	16524.4	11.35	12802.5	9.88	8909.2	11.35	5214.3
		11.36	16560.3	11.36	12812.6	9.89	8909.2	11.36	5245.1
		11.38	16554.5	11.38	12816.6	9.9	8860	11.38	5229.2
		11.39	16557.4	11.39	12805	9.91	8860	11.39	5195.2
		11.4	16542.4	11.4	12764.1	9.92	8890.8	11.4	5300.1
		11.41	16563.5	11.41	12778.8	9.93	8903.3	11.41	5286.5
		11.43	16559	11.43	12732.6	9.94	8909.2	11.43	5208.1
		11.44	16520.3	11.44	12775.1	9.95	8903.3	11.44	5227.3
		11.45	16533.3	11.45	12775.7	9.96	8878.3	11.45	5202.7
		11.47	16534	11.47	12763.4	9.97	8854.2	11.47	5166.3
		11.48	16570.1	11.48	12776.7	9.98	8860	11.48	5175.5
		11.49	16538.3	11.49	12810.5	9.99	8860	11.49	5225.9
		11.51	16538.1	11.51	12803.7	10	8872.5	11.51	5260.5
		11.52	16498.4	11.52	12780.1	10.01	8896.7	11.52	5244.3
		11.53	16532.2	11.53	12818.1	10.02	8872.5	11.53	5186.9
		11.54	16515.9	11.54	12760	10.03	8872.5	11.54	5237.9
		11.56	16472.3	11.56	12704.2	10.04	8872.5	11.56	5225.6
		11.57	16482.4	11.57	12738.9	10.05	8866.7	11.57	5245.7
		11.58	16527.7	11.58	12743.6	10.06	8872.5	11.58	5239.9
		11.6	16562.7	11.6	12746.4	10.07	8872.5	11.6	5213.9
		11.61	16504.1	11.61	12767.9	10.08	8878.3	11.61	5252.1
		11.62	16502.5	11.62	12798.4	10.09	8885	11.62	5267.6
		11.64	16578.1	11.64	12806.3	10.1	8896.7	11.64	5269.7
		11.65	16537.1	11.65	12806.3	10.11	8878.3	11.65	5259.5
		11.66	16564	11.66	12747.4	10.12	8885	11.66	5276.3
		11.67	16558.9	11.67	12728.4	10.13	8909.2	11.67	5235.4
		11.69	16562.5	11.69	12805.1	10.14	8921.7	11.69	5227.6
		11.7	16556.9	11.7	12818.2	10.15	8921.7	11.7	5221.2
		11.71	16559.3	11.71	12748.7	10.16	8928.3	11.71	5252.8
		11.73	16568.5	11.73	12744.3	10.17	8921.7	11.73	5246.3
		11.74	16546.1	11.74	12777.5	10.18	8885	11.74	5241.3
		11.75	16504	11.75	12784.7	10.19	8872.5	11.75	5197.3
		11.77	16547.1	11.77	12793.2	10.2	8878.3	11.77	5203.8
		11.78	16572.4	11.78	12793.2	10.21	8890.8	11.78	5257.9
		11.79	16535.5	11.79	12810.1	10.22	8890.8	11.79	5261
		11.8	16506.1	11.8	12770.8	10.23	8915.8	11.8	5281.7
		11.82	16510.1	11.82	12763.3	10.24	8940.8	11.82	5304.4
		11.83	16529.8	11.83	12830.6	10.25	8928.3	11.83	5308.2
		11.84	16558.6	11.84	12806	10.26	8878.3	11.84	5284.5
		11.86	16583	11.86	12806.9	10.27	8811.7	11.86	5258.5
		11.87	16556.1	11.87	12830.6	10.28	8866.7	11.87	5244.8
		11.88	16554.2	11.88	12821.2	10.29	8903.3	11.88	5235.2
		11.9	16531.4	11.9	12817.1	10.3	8885	11.9	5228.4
		11.91	16490	11.91	12748.5	10.31	8835.8	11.91	5218.4
		11.92	16505.6	11.92	12696.5	10.32	8866.7	11.92	5257
		11.93	16519.5	11.93	12741.1	10.33	8878.3	11.93	5278.7
		11.95	16571.3	11.95	12783.5	10.34	8872.5	11.95	5257.6
		11.96	16587.1	11.96	12757.9	10.35	8866.7	11.96	5252.4
		11.97	16533.7	11.97	12736.6	10.36	8878.3	11.97	5243.1
		11.99	16502.5	11.99	12712.8	10.37	8896.7	11.99	5247.8
		12	16528.2	12	12728.1	10.38	8909.2	12	5261.4
		12.01	16550.8	12.01	12738.7	10.39	8903.3	12.01	5262.8
		12.03	16569	12.03	12786	10.4	8915.8	12.03	5259.6
		12.04	16553.4	12.04	12807.4	10.41	8878.3	12.04	5253.1
		12.05	16550.5	12.05	12766.4	10.42	8860	12.05	5248.7
		12.06	16555.5	12.06	12755.8	10.43	8903.3	12.06	5240.7
		12.08	16532.2	12.08	12776.9	10.44	8953.3	12.08	5242.4
		12.09	16500.3	12.09	12746.2	10.45	8928.3	12.09	5228.4
		12.1	16467.1	12.1	12795.2	10.46	8885	12.1	5230.8
		12.12	16516.6	12.12	12811.1	10.47	8841.7	12.12	5261.2
		12.13	16552.4	12.13	12796.5	10.48	8866.7	12.13	5283.3
		12.14	16523.4	12.14	12755.5	10.49	8872.5	12.14	5261.7
		12.16	16551.4	12.16	12759.8	10.5	8896.7	12.16	5270.8
		12.17	16574.4	12.17	12747.4	10.51	8928.3	12.17	5289.7
		12.18	16596	12.18	12791.4	10.52	8890.8	12.18	5268.7
		12.19	16560.4	12.19	12745	10.53	8915.8	12.19	5268
		12.21	16550.7	12.21	12725.1	10.54	8921.7	12.21	5272.4
		12.22	16523.2	12.22	12732.2	10.55	8903.3	12.22	5285.7
		12.23	16501.2	12.23	12770.5	10.56	8885	12.23	5274.6
		12.25	16506.5	12.25	12774.4	10.57	8860	12.25	5256.4
		12.26	16525.4	12.26	12742.4	10.58	8841.7	12.26	5276.8
		12.27	16535.3	12.27	12719.5	10.59	8841.7	12.27	5266.9
		12.29	16550.3	12.29	12802.6	10.6	8878.3	12.29	5244
		12.3	16532.7	12.3	12800.7	10.61	8903.3	12.3	5238.3
		12.31	16574.7	12.31	12687.5	10.62	8872.5	12.31	5218.6
		12.32	16532.1	12.32	12761.8	10.63	8835.8	12.32	5261.3
		12.34	16539.1	12.34	12788.5	10.64	8848.3	12.34	5206.9
		12.35	16570.9	12.35	12774.4	10.65	8878.3	12.35	5271.3
		12.36	16551.6	12.36	12792.7	10.66	8903.3	12.36	5265
		12.38	16493	12.38	12800.3	10.67	8890.8	12.38	5250
		12.39	16510.6	12.39	12815.1	10.68	8860	12.39	5202.5
		12.4	16519.7	12.4	12768.1	10.69	8903.3	12.4	5327.1
		12.42	16529.7	12.42	12782.5	10.7	8896.7	12.42	5247
		12.43	16512.3	12.43	12808.6	10.71	8903.3	12.43	5344.7
		12.44	16644.6	12.44	12714.7	10.72	8921.7	12.44	5277.5
		12.45	16572.1	12.45	12746.5	10.73	8860	12.45	5235.6
		12.47	16513	12.47	12778.2	10.74	8866.7	12.47	5293
		12.48	16508.8	12.48	12756.3	10.75	8878.3	12.48	5263.4
		12.49	16467.8	12.49	12770.7	10.76	8890.8	12.49	5238.9
		12.51	16531.9	12.51	12752	10.77	8903.3	12.51	5231.1
		12.52	16550.4	12.52	12751	10.78	8903.3	12.52	5271.7
		12.53	16534.2	12.53	12848.4	10.79	8915.8	12.53	5238.6
		12.55	16561.8	12.55	12722.5	10.8	8915.8	12.55	5229.2
		12.56	16540.4	12.56	12781.6	10.81	8872.5	12.56	5322.5
		12.57	16571	12.57	12724.9	10.82	8890.8	12.57	5309.8
		12.58	16523.7	12.58	12752.2	10.83	8885	12.58	5311.8
		12.6	16490	12.6	12790.4	10.84	8854.2	12.6	5248.5
		12.61	16545.8	12.61	12853.1	10.85	8824.2	12.61	5278.2
		12.62	16504.3	12.62	12810.5	10.86	8835.8	12.62	5296.5
		12.64	16582.4	12.64	12738.2	10.87	8848.3	12.64	5300.7
		12.65	16490.9	12.65	12773	10.88	8866.7	12.65	5271.5
		12.66	16558.8	12.66	12725.8	10.89	8878.3	12.66	5275.1
		12.68	16479.8	12.68	12770.6	10.9	8885	12.68	5265.5
		12.69	16514.4	12.69	12774.5	10.91	8872.5	12.69	5278.7
		12.7	16544.5	12.7	12755.2	10.92	8872.5	12.7	5269.9
		12.71	16521.4	12.71	12758.8	10.93	8885	12.71	5312.8
		12.73	16518.3	12.73	12800.9	10.94	8872.5	12.73	5321
		12.74	16488.7	12.74	12801.6	10.95	8866.7	12.74	5277.3
		12.75	16498.5	12.75	12817.9	10.96	8885	12.75	5290.8
		12.77	16483.5	12.77	12805.1	10.97	8903.3	12.77	5311.3
		12.78	16494.7	12.78	12720.7	10.98	8885	12.78	5264.9
		12.79	16551.5	12.79	12771.4	10.99	8896.7	12.79	5278.7
		12.81	16547.1	12.81	12805.7	11	8885	12.81	5299.2
		12.82	16564.5	12.82	12774.8	11.01	8848.3	12.82	5296.1
		12.83	16533.2	12.83	12771.6	11.02	8830	12.83	5328
		12.84	16545.4	12.84	12754.6	11.03	8872.5	12.84	5326.3
		12.86	16526.3	12.86	12811.2	11.04	8896.7	12.86	5292.6
		12.87	16511.6	12.87	12855.8	11.05	8890.8	12.87	5252.3
		12.88	16590.9	12.88	12832.5	11.06	8860	12.88	5263.2
		12.9	16561	12.9	12793.2	11.07	8848.3	12.9	5282.6
		12.91	16581	12.91	12785.5	11.08	8866.7	12.91	5302.3
		12.92	16551.3	12.92	12808.3	11.09	8878.3	12.92	5304.9
		12.94	16526.3	12.94	12820.7	11.1	8866.7	12.94	5285.4
		12.95	16547.9	12.95	12833.3	11.11	8866.7	12.95	5295
		12.96	16481.3	12.96	12821.9	11.12	8915.8	12.96	5264
		12.97	16493.1	12.97	12824.6	11.13	8928.3	12.97	5263.7
		12.99	16521.9	12.99	12830.4	11.14	8890.8	12.99	5266.1
		13	16528.8	13	12823.1	11.15	8885	13	5318
		13.01	16534.2	13.01	12829.5	11.16	8878.3	13.01	5254
		13.03	16541.2	13.03	12829.9	11.17	8878.3	13.03	5269.4
		13.04	16525.3	13.04	12827.8	11.18	8878.3	13.04	5301.1
		13.05	16523.7	13.05	12786.8	11.19	8885	13.05	5316
		13.07	16513.4	13.07	12772	11.2	8890.8	13.07	5334.4
		13.08	16535.4	13.08	12759.2	11.21	8885	13.08	5349.9
		13.09	16547.3	13.09	12789.4	11.22	8872.5	13.09	5318.6
		13.1	16540.5	13.1	12807.2	11.23	8866.7	13.1	5313.5
		13.12	16527.8	13.12	12814.7	11.24	8885	13.12	5316
		13.13	16544.5	13.13	12816	11.25	8909.2	13.13	5316.5
		13.14	16552	13.14	12816.1	11.26	8909.2	13.14	5324.7
		13.16	16550.2	13.16	12789.9	11.27	8866.7	13.16	5295.7
		13.17	16539.6	13.17	12747.5	11.28	8872.5	13.17	5261.1
		13.18	16538.8	13.18	12778.7	11.29	8885	13.18	5256.7
		13.2	16559.6	13.2	12831.1	11.3	8885	13.2	5301.4
		13.21	16556.8	13.21	12863.2	11.31	8866.7	13.21	5319.8
		13.22	16539.5	13.22	12844.4	11.32	8860	13.22	5322.8
		13.23	16525.8	13.23	12815.5	11.33	8872.5	13.23	5330.9
		13.25	16526	13.25	12779.2	11.34	8872.5	13.25	5298.6
		13.26	16526.9	13.26	12763.5	11.35	8841.7	13.26	5298.8
		13.27	16542.4	13.27	12821.3	11.36	8848.3	13.27	5340
		13.29	16531.4	13.29	12840.6	11.37	8866.7	13.29	5326.8
		13.3	16546.3	13.3	12860.9	11.38	8885	13.3	5298
		13.31	16563.3	13.31	12871.2	11.39	8890.8	13.31	5363.2
		13.33	16571	13.33	12887.5	11.4	8885	13.33	5355.1
		13.34	16550.7	13.34	12821.9	11.41	8835.8	13.34	5346.7
		13.35	16552.9	13.35	12798	11.42	8848.3	13.35	5312.5
		13.36	16549.8	13.36	12829.3	11.43	8890.8	13.36	5302.9
		13.38	16565.9	13.38	12852.2	11.44	8885	13.38	5333.9
		13.39	16551.7	13.39	12866.8	11.45	8848.3	13.39	5321.3
		13.4	16530.9	13.4	12852.3	11.46	8841.7	13.4	5318.4
		13.42	16535.7	13.42	12828	11.47	8854.2	13.42	5324.9
		13.43	16564.8	13.43	12789.3	11.48	8841.7	13.43	5321.6
		13.44	16537.6	13.44	12851.7	11.49	8885	13.44	5277.9
		13.46	16517.3	13.46	12884.4	11.5	8890.8	13.46	5308.9
		13.47	16547.5	13.47	12847.4	11.51	8866.7	13.47	5307.6
		13.48	16572.6	13.48	12855.2	11.52	8818.3	13.48	5338.5
		13.49	16584.1	13.49	12773.2	11.53	8860	13.49	5271.5
		13.51	16593.2	13.51	12855.7	11.54	8841.7	13.51	5292.7
		13.52	16596	13.52	12872.6	11.55	8830	13.52	5381.5
		13.53	16572.7	13.53	12805.9	11.56	8848.3	13.53	5370.4
		13.55	16613.8	13.55	12859.7	11.57	8841.7	13.55	5360.2
		13.56	16593.6	13.56	12893.4	11.58	8818.3	13.56	5349
		13.57	16551.8	13.57	12852.3	11.59	8818.3	13.57	5319.5
		13.59	16555	13.59	12856.7	11.6	8841.7	13.59	5326.9
		13.6	16623.5	13.6	12843.4	11.61	8872.5	13.6	5323.4
		13.61	16585.6	13.61	12805.7	11.62	8824.2	13.61	5356.7
		13.62	16579.9	13.62	12813.4	11.63	8824.2	13.62	5279.2
		13.64	16604.7	13.64	12858.9	11.64	8860	13.64	5344.2
		13.65	16535.7	13.65	12814.3	11.65	8860	13.65	5285.2
		13.66	16515.1	13.66	12844.8	11.66	8885	13.66	5300.2
		13.68	16551.7	13.68	12806.9	11.67	8878.3	13.68	5349.8
		13.69	16533.6	13.69	12810.9	11.68	8848.3	13.69	5326.8
		13.7	16522.9	13.7	12857.5	11.69	8835.8	13.7	5349.9
		13.72	16551.9	13.72	12878.8	11.7	8854.2	13.72	5329.2
		13.73	16521.4	13.73	12829.1	11.71	8866.7	13.73	5333.5
		13.74	16560.7	13.74	12806.8	11.72	8854.2	13.74	5350
		13.75	16614	13.75	12847.4	11.73	8818.3	13.75	5306.3
		13.77	16565.6	13.77	12801.8	11.74	8896.7	13.77	5348.8
		13.78	16531.4	13.78	12891.7	11.75	8860	13.78	5343.8
		13.79	16553.6	13.79	12883.4	11.76	8835.8	13.79	5335.9
		13.81	16545	13.81	12902.1	11.77	8872.5	13.81	5328.6
		13.82	16547.2	13.82	12825	11.78	8866.7	13.82	5289.1
		13.83	16565.8	13.83	12845.8	11.79	8860	13.83	5359.4
		13.85	16595.1	13.85	12833.2	11.8	8854.2	13.85	5366.9
		13.86	16529.4	13.86	12893.2	11.81	8866.7	13.86	5411.7
		13.87	16572.8	13.87	12906.5	11.82	8890.8	13.87	5385.1
		13.88	16527.6	13.88	12838.5	11.83	8885	13.88	5309.8
		13.9	16557.3	13.9	12932	11.84	8878.3	13.9	5398.3
		13.91	16545	13.91	12929.6	11.85	8878.3	13.91	5344.4
		13.92	16598.7	13.92	12939.1	11.86	8885	13.92	5379.6
		13.94	16593.3	13.94	12826	11.87	8896.7	13.94	5351.1
		13.95	16592.3	13.95	12886.3	11.88	8885	13.95	5396.7
		13.96	16578.6	13.96	12902	11.89	8860	13.96	5397.5
		13.98	16611.9	13.98	12854.5	11.9	8848.3	13.98	5321.1
		13.99	16628.9	13.99	12832.3	11.91	8896.7	13.99	5333.7
		14	16599.5	14	12841.2	11.92	8878.3	14	5321.5
		14.01	16580.4	14.01	12827.7	11.93	8854.2	14.01	5343.7
		14.03	16582.6	14.03	12899.1	11.94	8878.3	14.03	5319.4
		14.04	16562.5	14.04	12886.4	11.95	8878.3	14.04	5395.6
		14.05	16566.3	14.05	12884.3	11.96	8866.7	14.05	5328.9
		14.07	16531.5	14.07	12915.1	11.97	8860	14.07	5303.7
		14.08	16551.3	14.08	12902.7	11.98	8872.5	14.08	5359.8
		14.09	16529.4	14.09	12902	11.99	8866.7	14.09	5377.2
		14.11	16477.1	14.11	12904.6	12	8872.5	14.11	5349.8
		14.12	16551.4	14.12	12871.8	12.01	8854.2	14.12	5386.8
		14.13	16553.4	14.13	12888.7	12.02	8818.3	14.13	5348.1
		14.14	16523.8	14.14	12822.4	12.03	8841.7	14.14	5310.2
		14.16	16558.1	14.16	12835.2	12.04	8835.8	14.16	5362.5
		14.17	16544.2	14.17	12888.3	12.05	8854.2	14.17	5374.2
		14.18	16543.6	14.18	12897.9	12.06	8872.5	14.18	5397
		14.2	16519.7	14.2	12869.6	12.07	8835.8	14.2	5407
		14.21	16572.2	14.21	12873.8	12.08	8818.3	14.21	5414
		14.22	16561.5	14.22	12908.4	12.09	8835.8	14.22	5341.4
		14.24	16585.6	14.24	12903.9	12.1	8860	14.24	5390.7
		14.25	16514	14.25	12924.3	12.11	8854.2	14.25	5377.1
		14.26	16519.8	14.26	12884.2	12.12	8811.7	14.26	5336.1
		14.27	16573.1	14.27	12866.2	12.13	8830	14.27	5358.1
		14.29	16555.3	14.29	12898.7	12.14	8866.7	14.29	5356.6
		14.3	16523.3	14.3	12961.6	12.15	8896.7	14.3	5361.6
		14.31	16524.9	14.31	12947.8	12.16	8848.3	14.31	5348.8
		14.33	16512.4	14.33	12913.8	12.17	8835.8	14.33	5349.5
		14.34	16510.4	14.34	12914.6	12.18	8835.8	14.34	5385.2
		14.35	16528.2	14.35	12888.7	12.19	8848.3	14.35	5362
		14.37	16517.6	14.37	12882.6	12.2	8860	14.37	5372.6
		14.38	16517.6	14.38	12916	12.21	8848.3	14.38	5380.5
		14.39	16527.4	14.39	12917.8	12.22	8854.2	14.39	5379
		14.4	16559.7	14.4	12911	12.23	8878.3	14.4	5361.3
		14.42	16562.4	14.42	12928.1	12.24	8934.2	14.42	5347.2
		14.43	16512.2	14.43	12936.9	12.25	8872.5	14.43	5357.2
		14.44	16492.5	14.44	12928.7	12.26	8835.8	14.44	5370.5
		14.46	16510.1	14.46	12931.2	12.27	8841.7	14.46	5363.5
		14.47	16528.1	14.47	12937.5	12.28	8835.8	14.47	5371.7
		14.48	16518.3	14.48	12905.3	12.29	8866.7	14.48	5365.3
		14.5	16493	14.5	12917.2	12.3	8866.7	14.5	5341.8
		14.51	16522.7	14.51	12955.4	12.31	8841.7	14.51	5381.3
		14.52	16557.7	14.52	12947.5	12.32	8848.3	14.52	5384.4
		14.53	16544.9	14.53	12929.8	12.33	8835.8	14.53	5349.7
		14.55	16538.1	14.55	12919.1	12.34	8841.7	14.55	5331.6
		14.56	16527.6	14.56	12953.9	12.35	8854.2	14.56	5357.3
		14.57	16501.4	14.57	12976.3	12.36	8872.5	14.57	5372.6
		14.59	16501.8	14.59	12982.9	12.37	8885	14.59	5314.9
		14.6	16554.8	14.6	12988.4	12.38	8854.2	14.6	5336.2
		14.61	16586.6	14.61	12955.4	12.39	8835.8	14.61	5388.1
		14.63	16576.7	14.63	12916.4	12.4	8854.2	14.63	5434.9
		14.64	16572.1	14.64	12905	12.41	8872.5	14.64	5362.3
		14.65	16555.6	14.65	12939.5	12.42	8866.7	14.65	5338.4
		14.66	16544.9	14.66	12970.2	12.43	8872.5	14.66	5392.1
		14.68	16548.9	14.68	12992.5	12.44	8896.7	14.68	5389.2
		14.69	16506.2	14.69	12999.5	12.45	8866.7	14.69	5386.4
		14.7	16584.3	14.7	13017.5	12.46	8860	14.7	5406.5
		14.72	16582.6	14.72	12998.4	12.47	8872.5	14.72	5414.7
		14.73	16553.3	14.73	12974.2	12.48	8885	14.73	5407
		14.74	16518.7	14.74	12943.6	12.49	8872.5	14.74	5415.8
		14.76	16562.3	14.76	12974.1	12.5	8903.3	14.76	5379.9
		14.77	16567	14.77	12954.8	12.51	8909.2	14.77	5357.7
		14.78	16557.1	14.78	12960.7	12.52	8890.8	14.78	5371
		14.79	16556.2	14.79	12953.1	12.53	8860	14.79	5330.6
		14.81	16526.7	14.81	12950.4	12.54	8841.7	14.81	5394
		14.82	16551.8	14.82	12974.1	12.55	8854.2	14.82	5442.6
		14.83	16580.6	14.83	12978.7	12.56	8866.7	14.83	5401.2
		14.85	16658	14.85	13027.2	12.57	8860	14.85	5411.6
		14.86	16611.4	14.86	13064.2	12.58	8915.8	14.86	5362.3
		14.87	16654.9	14.87	13026.4	12.59	8928.3	14.87	5412.8
		14.89	16551.2	14.89	12982.8	12.6	8915.8	14.89	5409.2
		14.9	16572.8	14.9	12991	12.61	8903.3	14.9	5407.5
		14.91	16655.4	14.91	12938.4	12.62	8860	14.91	5448.8
		14.92	16547.6	14.92	12879.9	12.63	8854.2	14.92	5404
		14.94	16660	14.94	12992.2	12.64	8860	14.94	5370.6
		14.95	16659.3	14.95	13060.9	12.65	8872.5	14.95	5449.6
		14.96	16711.4	14.96	13073.4	12.66	8878.3	14.96	5413.4
		14.98	16697.8	14.98	12993.8	12.67	8866.7	14.98	5399.8
		14.99	16688.4	14.99	12990.5	12.68	8854.2	14.99	5425.4
		15	16678.3	15	12977.6	12.69	8854.2	15	5407
		15.02	16645.2	15.02	12982.5	12.7	8841.7	15.02	5435.1
		15.03	16706	15.03	13064	12.71	8848.3	15.03	5435.8
		15.04	16732	15.04	12997.9	12.72	8878.3	15.04	5436.7
		15.05	16678.5	15.05	13052.9	12.73	8909.2	15.05	5473.4
		15.07	16789.5	15.07	13082.7	12.74	8928.3	15.07	5462.5
		15.08	16751.9	15.08	13077.2	12.75	8860	15.08	5437.2
		15.09	16722.9	15.09	13081	12.76	8835.8	15.09	5513.8
		15.11	16601.9	15.11	13014.6	12.77	8860	15.11	5405.7
		15.12	16696.4	15.12	12993.9	12.78	8909.2	15.12	5391.5
		15.13	16647.3	15.13	13098.9	12.79	8928.3	15.13	5448.9
		15.15	16623.3	15.15	13015.9	12.8	8896.7	15.15	5388.7
		15.16	16601.5	15.16	13046.3	12.81	8854.2	15.16	5496.7
		15.17	16625.6	15.17	13080	12.82	8841.7	15.17	5402.1
		15.18	16586.3	15.18	13083.9	12.83	8878.3	15.18	5421.1
		15.2	16597.1	15.2	13015.6	12.84	8866.7	15.2	5486.6
		15.21	16591.6	15.21	13011.1	12.85	8878.3	15.21	5385.7
		15.22	16588.1	15.22	13008.2	12.86	8909.2	15.22	5419.9
		15.24	16644.6	15.24	12986.8	12.87	8872.5	15.24	5400
		15.25	16573.5	15.25	13037.8	12.88	8818.3	15.25	5391.6
		15.26	16572.8	15.26	13049.3	12.89	8830	15.26	5394.6
		15.28	16567.8	15.28	13090	12.9	8890.8	15.28	5417.2
		15.29	16647.3	15.29	13119.6	12.91	8915.8	15.29	5463.1
		15.3	16598	15.3	13063	12.92	8872.5	15.3	5449.9
		15.31	16561.6	15.31	13158.1	12.93	8860	15.31	5474.5
		15.33	16604.8	15.33	13121.4	12.94	8878.3	15.33	5439
		15.34	16603.1	15.34	13069.1	12.95	8903.3	15.34	5457.2
		15.35	16660.5	15.35	13085.1	12.96	8872.5	15.35	5457
		15.37	16627.5	15.37	12998.9	12.97	8860	15.37	5401.9
		15.38	16627.4	15.38	13063.3	12.98	8872.5	15.38	5366.5
		15.39	16625.3	15.39	13041.4	12.99	8866.7	15.39	5417
		15.41	16618.2	15.41	13089.5	13	8885	15.41	5469
		15.42	16614.7	15.42	13086.3	13.01	8860	15.42	5480.6
		15.43	16707.6	15.43	13112.6	13.02	8848.3	15.43	5492.6
		15.44	16704.3	15.44	13096.1	13.03	8872.5	15.44	5465.6
		15.46	16681.4	15.46	13048.2	13.04	8860	15.46	5486
		15.47	16705.5	15.47	13104.7	13.05	8860	15.47	5437.5
		15.48	16702.6	15.48	13100.5	13.06	8866.7	15.48	5462.3
		15.5	16707.5	15.5	13124.6	13.07	8866.7	15.5	5417
		15.51	16728.3	15.51	13098.9	13.08	8872.5	15.51	5479.1
		15.52	16739.2	15.52	13160.1	13.09	8890.8	15.52	5476.1
		15.54	16731.7	15.54	13155	13.1	8878.3	15.54	5460.7
		15.55	16734.3	15.55	13170.7	13.11	8848.3	15.55	5463.7
		15.56	16689.4	15.56	13096.7	13.12	8885	15.56	5440.8
		15.57	16655.1	15.57	13090.1	13.13	8903.3	15.57	5461.4
		15.59	16683.2	15.59	13098.6	13.14	8909.2	15.59	5513.2
		15.6	16660.9	15.6	13111.6	13.15	8896.7	15.6	5502.5
		15.61	16621.8	15.61	13235.1	13.16	8890.8	15.61	5472.7
		15.63	16601.9	15.63	13175.4	13.17	8848.3	15.63	5464.4
		15.64	16583.5	15.64	13123.5	13.18	8854.2	15.64	5501.9
		15.65	16522.8	15.65	13199.8	13.19	8872.5	15.65	5488.7
		15.67	16528.8	15.67	13195.6	13.2	8872.5	15.67	5443.3
		15.68	16553.3	15.68	13177.2	13.21	8878.3	15.68	5469.2
		15.69	16555.6	15.69	13219.8	13.22	8903.3	15.69	5511.2
		15.7	16546.3	15.7	13201.1	13.23	8915.8	15.7	5494.6
		15.72	16567.2	15.72	13173.6	13.24	8885	15.72	5477.3
		15.73	16543.4	15.73	13250.1	13.25	8903.3	15.73	5521.2
		15.74	16540.8	15.74	13258.3	13.26	8885	15.74	5547.5
		15.76	16541.4	15.76	13240.2	13.27	8885	15.76	5478.8
		15.77	16525	15.77	13283.5	13.28	8896.7	15.77	5442
		15.78	16531.3	15.78	13262.3	13.29	8909.2	15.78	5475.1
		15.8	16533.3	15.8	13207.7	13.3	8885	15.8	5506.8
		15.81	16556.7	15.81	13212.7	13.31	8878.3	15.81	5495
		15.82	16552.7	15.82	13255.9	13.32	8903.3	15.82	5462.1
		15.83	16551.2	15.83	13248.4	13.33	8885	15.83	5466.5
		15.85	16536.2	15.85	13203.6	13.34	8885	15.85	5508.4
		15.86	16517.9	15.86	13250.9	13.35	8878.3	15.86	5519.9
		15.87	16531.6	15.87	13304.3	13.36	8872.5	15.87	5467.7
		15.89	16494.2	15.89	13259.1	13.37	8872.5	15.89	5457
		15.9	16508.6	15.9	13245.9	13.38	8890.8	15.9	5473
		15.91	16540.3	15.91	13242.6	13.39	8885	15.91	5484.4
		15.93	16535.2	15.93	13218.6	13.4	8860	15.93	5460.7
		15.94	16542.9	15.94	13264	13.41	8835.8	15.94	5450.8
		15.95	16548	15.95	13301.6	13.42	8915.8	15.95	5499.5
		15.96	16560.1	15.96	13259.2	13.43	8909.2	15.96	5483.1
		15.98	16545.6	15.98	13285.5	13.44	8872.5	15.98	5472.3
		15.99	16550.5	15.99	13278.3	13.45	8854.2	15.99	5481.3
		16	16513.1	16	13265.7	13.46	8860	16	5535.3
		16.02	16522.6	16.02	13307.9	13.47	8854.2	16.02	5522.3
		16.03	16541.4	16.03	13290.3	13.48	8854.2	16.03	5529.5
		16.04	16566.3	16.04	13313.1	13.49	8860	16.04	5545
		16.06	16540.3	16.06	13253.1	13.5	8885	16.06	5535.9
		16.07	16537.2	16.07	13278	13.51	8915.8	16.07	5465.8
		16.08	16519.3	16.08	13351.5	13.52	8921.7	16.08	5494.3
		16.09	16530.3	16.09	13352	13.53	8896.7	16.09	5510.8
		16.11	16508.2	16.11	13314	13.54	8854.2	16.11	5476
		16.12	16518.7	16.12	13316.8	13.55	8872.5	16.12	5500.4
		16.13	16541.2	16.13	13317.9	13.56	8909.2	16.13	5555.8
		16.15	16537.6	16.15	13328.7	13.57	8934.2	16.15	5557.6
		16.16	16581.2	16.16	13356.4	13.58	8921.7	16.16	5568.4
		16.17	16574.9	16.17	13384.9	13.59	8946.7	16.17	5537
		16.19	16529.6	16.19	13327.2	13.6	8940.8	16.19	5529.8
		16.2	16509.4	16.2	13309.6	13.61	8909.2	16.2	5508.3
		16.21	16558.1	16.21	13359.9	13.62	8878.3	16.21	5543.9
		16.22	16550.8	16.22	13372.5	13.63	8915.8	16.22	5550.1
		16.24	16569.9	16.24	13343.9	13.64	8903.3	16.24	5599.8
		16.25	16562.8	16.25	13346.2	13.65	8878.3	16.25	5560.9
		16.26	16511.2	16.26	13389.9	13.66	8848.3	16.26	5533.6
		16.28	16572.4	16.28	13365.8	13.67	8896.7	16.28	5551.1
		16.29	16501.1	16.29	13383.4	13.68	8940.8	16.29	5556.6
		16.3	16543	16.3	13428.7	13.69	8934.2	16.3	5543.1
		16.32	16534.4	16.32	13454.4	13.7	8878.3	16.32	5579.9
		16.33	16524.8	16.33	13401.7	13.71	8909.2	16.33	5533.8
		16.34	16484.3	16.34	13399.4	13.72	8915.8	16.34	5641.9
		16.35	16483.4	16.35	13401.1	13.73	8928.3	16.35	5565
		16.37	16502.1	16.37	13368.2	13.74	8946.7	16.37	5528
		16.38	16557.3	16.38	13486.6	13.75	8934.2	16.38	5610.2
		16.39	16560.1	16.39	13439	13.76	8890.8	16.39	5574.4
		16.41	16494.5	16.41	13460.9	13.77	8854.2	16.41	5584.7
		16.42	16537.5	16.42	13347	13.78	8841.7	16.42	5611.1
		16.43	16483.6	16.43	13408.5	13.79	8866.7	16.43	5615.6
		16.45	16510.8	16.45	13478.8	13.8	8896.7	16.45	5564.2
		16.46	16546.8	16.46	13428.7	13.81	8890.8	16.46	5511.7
		16.47	16551.5	16.47	13466.1	13.82	8866.7	16.47	5532.5
		16.48	16552.7	16.48	13429.3	13.83	8878.3	16.48	5543.6
		16.5	16470.5	16.5	13488.3	13.84	8940.8	16.5	5543
		16.51	16496.1	16.51	13510.9	13.85	8960	16.51	5554.4
		16.52	16502.9	16.52	13467	13.86	8946.7	16.52	5566.2
		16.54	16493	16.54	13448.2	13.87	8928.3	16.54	5593
		16.55	16462.9	16.55	13376.4	13.88	8934.2	16.55	5545.5
		16.56	16482.3	16.56	13454.4	13.89	8921.7	16.56	5569.1
		16.58	16485.5	16.58	13409.1	13.9	8903.3	16.58	5579.2
		16.59	16509	16.59	13511.3	13.91	8885	16.59	5543.6
		16.6	16501.3	16.6	13499.5	13.92	8890.8	16.6	5525.8
		16.61	16585.8	16.61	13522	13.93	8940.8	16.61	5537.9
		16.63	16527.2	16.63	13526.9	13.94	8946.7	16.63	5555.4
		16.64	16553.6	16.64	13572.8	13.95	8915.8	16.64	5616.5
		16.65	16521.7	16.65	13554.2	13.96	8928.3	16.65	5605.2
		16.67	16546.1	16.67	13498.5	13.97	8928.3	16.67	5566.2
		16.68	16498.7	16.68	13554.3	13.98	8921.7	16.68	5579.5
		16.69	16504.5	16.69	13491.4	13.99	8921.7	16.69	5658.4
		16.71	16518.4	16.71	13504.9	14	8965.8	16.71	5583.4
		16.72	16532.9	16.72	13546.1	14.01	8940.8	16.72	5655.4
		16.73	16533.7	16.73	13626.6	14.02	8934.2	16.73	5589.1
		16.74	16573.5	16.74	13568.6	14.03	8934.2	16.74	5547.6
		16.76	16528.9	16.76	13588.2	14.04	8903.3	16.76	5593.8
		16.77	16569.4	16.77	13594.5	14.05	8915.8	16.77	5619
		16.78	16550	16.78	13628.9	14.06	8915.8	16.78	5640.5
		16.8	16494.5	16.8	13618.7	14.07	8921.7	16.8	5611.3
		16.81	16527.3	16.81	13615.8	14.08	8960	16.81	5580.7
		16.82	16532.8	16.82	13600.3	14.09	8909.2	16.82	5580.4
		16.84	16554.4	16.84	13646.1	14.1	8909.2	16.84	5671.8
		16.85	16578.8	16.85	13690.4	14.11	8915.8	16.85	5678.3
		16.86	16550.3	16.86	13642.9	14.12	8915.8	16.86	5623.2
		16.87	16545.8	16.87	13683.6	14.13	8890.8	16.87	5614
		16.89	16500.1	16.89	13626	14.14	8896.7	16.89	5694.2
		16.9	16507.1	16.9	13629	14.15	8940.8	16.9	5709
		16.91	16518.8	16.91	13621.5	14.16	8998.3	16.91	5693.4
		16.93	16484.8	16.93	13723.5	14.17	8946.7	16.93	5643.5
		16.94	16505.1	16.94	13726.2	14.18	8960	16.94	5630.5
		16.95	16544.6	16.95	13702.3	14.19	8979.2	16.95	5608.9
		16.97	16560.2	16.97	13735.6	14.2	8979.2	16.97	5597.4
		16.98	16564.4	16.98	13707.5	14.21	8915.8	16.98	5612.4
		16.99	16557.8	16.99	13704.7	14.22	8915.8	16.99	5633.5
		17	16571.5	17	13694.4	14.23	8934.2	17	5585.3
		17.02	16573.4	17.02	13649.6	14.24	8965.8	17.02	5576.9
		17.03	16554.6	17.03	13617.7	14.25	8991.7	17.03	5602.2
		17.04	16530.6	17.04	13640.6	14.26	8953.3	17.04	5638.9
		17.06	16514.6	17.06	13698.6	14.27	8940.8	17.06	5631.7
		17.07	16497	17.07	13733.4	14.28	8953.3	17.07	5633
		17.08	16505.8	17.08	13727.7	14.29	8998.3	17.08	5657.3
		17.1	16531.3	17.1	13756.1	14.3	9004.2	17.1	5605.4
		17.11	16541.6	17.11	13743	14.31	8960	17.11	5569.9
		17.12	16589.6	17.12	13716.8	14.32	8921.7	17.12	5605.4
		17.13	16570.9	17.13	13757.5	14.33	8928.3	17.13	5625.2
		17.15	16558.9	17.15	13778.4	14.34	8946.7	17.15	5628.7
		17.16	16602.1	17.16	13801.1	14.35	8934.2	17.16	5658.3
		17.17	16572.1	17.17	13787.2	14.36	8953.3	17.17	5667.6
		17.19	16568.5	17.19	13765.6	14.37	8985	17.19	5693.5
		17.2	16556.9	17.2	13795.5	14.38	8979.2	17.2	5700.9
		17.21	16523	17.21	13791.4	14.39	8991.7	17.21	5678.7
		17.23	16505.1	17.23	13766.3	14.4	8991.7	17.23	5723.2
		17.24	16509.4	17.24	13804.5	14.41	8985	17.24	5712.7
		17.25	16506	17.25	13787.7	14.42	8965.8	17.25	5677.7
		17.26	16542.5	17.26	13770.6	14.43	8972.5	17.26	5686.1
		17.28	16551.3	17.28	13851.1	14.44	8953.3	17.28	5672.4
		17.29	16555.9	17.29	13852.5	14.45	8921.7	17.29	5639.2
		17.3	16520.1	17.3	13814.8	14.46	8896.7	17.3	5644.3
		17.32	16542	17.32	13807.3	14.47	8946.7	17.32	5675.5
		17.33	16557.1	17.33	13836.8	14.48	8965.8	17.33	5712
		17.34	16543.5	17.34	13864.2	14.49	8979.2	17.34	5686.9
		17.36	16540.7	17.36	13850.6	14.5	8998.3	17.36	5730
		17.37	16491.9	17.37	13895.8	14.51	8960	17.37	5670.4
		17.38	16475.4	17.38	13971.2	14.52	8915.8	17.38	5715.1
		17.39	16483.8	17.39	13928.1	14.53	8909.2	17.39	5679
		17.41	16521.6	17.41	13908.3	14.54	8960	17.41	5693.5
		17.42	16512.6	17.42	13920.8	14.55	8991.7	17.42	5769.9
		17.43	16501.7	17.43	13946.5	14.56	8972.5	17.43	5721.2
		17.45	16534.7	17.45	13957.6	14.57	8946.7	17.45	5664.4
		17.46	16600	17.46	13988.7	14.58	8934.2	17.46	5700.7
		17.47	16586.9	17.47	13970.9	14.59	8940.8	17.47	5692.4
		17.49	16573.9	17.49	14010	14.6	8946.7	17.49	5692
		17.5	16600.4	17.5	13918.5	14.61	8960	17.5	5731.8
		17.51	16584.7	17.51	13967.3	14.62	8972.5	17.51	5696.4
		17.52	16523.7	17.52	13928	14.63	8979.2	17.52	5741.6
		17.54	16516	17.54	13987.7	14.64	8940.8	17.54	5709.8
		17.55	16535.4	17.55	13984	14.65	8946.7	17.55	5675.1
		17.56	16508.9	17.56	14028.1	14.66	8979.2	17.56	5674.9
		17.58	16553.7	17.58	14028.5	14.67	8998.3	17.58	5767.1
		17.59	16544.1	17.59	14025.7	14.68	8985	17.59	5737.9
		17.6	16581.7	17.6	14027.8	14.69	9004.2	17.6	5663.4
		17.62	16565.1	17.62	14004.3	14.7	9010.8	17.62	5642.8
		17.63	16613.9	17.63	14013.9	14.71	8972.5	17.63	5646
		17.64	16588.8	17.64	13994.3	14.72	9036.7	17.64	5700.9
		17.65	16481.8	17.65	14003.4	14.73	8998.3	17.65	5777
		17.67	16523.2	17.67	14083.9	14.74	8953.3	17.67	5786.2
		17.68	16436.4	17.68	14079.6	14.75	8979.2	17.68	5728.6
		17.69	16538.1	17.69	14043.4	14.76	8998.3	17.69	5688.1
		17.71	16532.7	17.71	14159.6	14.77	8985	17.71	5735
		17.72	16557.4	17.72	14148.2	14.78	8960	17.72	5790
		17.73	16572.5	17.73	14114.8	14.79	8934.2	17.73	5787.3
		17.75	16572.5	17.75	14099.9	14.8	8940.8	17.75	5742.1
		17.76	16570.3	17.76	14083.1	14.81	8979.2	17.76	5771.8
		17.77	16542.1	17.77	14197.2	14.82	9010.8	17.77	5752.3
		17.78	16566.3	17.78	14159	14.83	9010.8	17.78	5753
		17.8	16525.6	17.8	14184.1	14.84	8965.8	17.8	5724.1
		17.81	16504.2	17.81	14253.8	14.85	9024.2	17.81	5761.2
		17.82	16590.5	17.82	14177.6	14.86	9017.5	17.82	5614.6
		17.84	16593.5	17.84	14102.9	14.87	8972.5	17.84	5756.6
		17.85	16577.1	17.85	14224.8	14.88	9024.2	17.85	5838.2
		17.86	16568.8	17.86	14066.6	14.89	9017.5	17.86	5791.8
		17.88	16548.2	17.88	14146.1	14.9	8991.7	17.88	5730.9
		17.89	16545.1	17.89	14146.1	14.91	8972.5	17.89	5745.6
		17.9	16598.6	17.9	14208.8	14.92	9024.2	17.9	5783.4
		17.91	16525.5	17.91	14185.5	14.93	9004.2	17.91	5741.6
		17.93	16617.1	17.93	14170.6	14.94	8985	17.93	5806.9
		17.94	16576.6	17.94	14190.4	14.95	8979.2	17.94	5767.5
		17.95	16602.3	17.95	14195.7	14.96	9017.5	17.95	5748
		17.97	16556.4	17.97	14306.3	14.97	9070	17.97	5751.9
		17.98	16566.1	17.98	14334.6	14.98	9056.7	17.98	5801.7
		17.99	16585.6	17.99	14287	14.99	9030.8	17.99	5747.5
		18.01	16488.8	18.01	14332.4	15	9017.5	18.01	5737
		18.02	16495.4	18.02	14257.6	15.01	9010.8	18.02	5762.7
		18.03	16619.1	18.03	14295.5	15.02	9050	18.03	5806
		18.04	16554.9	18.04	14351.6	15.03	9024.2	18.04	5735.3
		18.06	16595.7	18.06	14277.2	15.04	8946.7	18.06	5781.8
		18.07	16609	18.07	14335.7	15.05	8998.3	18.07	5829.5
		18.08	16618.9	18.08	14322.7	15.06	8998.3	18.08	5822.3
		18.1	16589.9	18.1	14351.7	15.07	9050	18.1	5764
		18.11	16583.6	18.11	14354.6	15.08	9096.7	18.11	5755.2
		18.12	16617.3	18.12	14339.2	15.09	8998.3	18.12	5831.4
		18.14	16621.1	18.14	14406.4	15.1	9056.7	18.14	5823.2
		18.15	16590	18.15	14376.1	15.11	9050	18.15	5792.7
		18.16	16604.4	18.16	14406.3	15.12	9017.5	18.16	5770.2
		18.17	16620.2	18.17	14465.9	15.13	9030.8	18.17	5765
		18.19	16611.8	18.19	14417.9	15.14	9024.2	18.19	5808.7
		18.2	16629	18.2	14424.1	15.15	9030.8	18.2	5791.2
		18.21	16593	18.21	14468	15.16	9036.7	18.21	5785.9
		18.23	16579.7	18.23	14424.3	15.17	9036.7	18.23	5753.2
		18.24	16602.6	18.24	14389.5	15.18	9017.5	18.24	5775.2
		18.25	16627.7	18.25	14406.5	15.19	9070	18.25	5745.2
		18.27	16633.4	18.27	14391.9	15.2	9096.7	18.27	5734.3
		18.28	16587.4	18.28	14384.6	15.21	9056.7	18.28	5803.2
		18.29	16566	18.29	14437.4	15.22	9017.5	18.29	5822
		18.3	16594.3	18.3	14418	15.23	9036.7	18.3	5811.2
		18.32	16594.7	18.32	14453.3	15.24	9017.5	18.32	5780.8
		18.33	16597.1	18.33	14557	15.25	8972.5	18.33	5820.1
		18.34	16613	18.34	14491.9	15.26	9050	18.34	5897.4
		18.36	16624.2	18.36	14495.3	15.27	9076.7	18.36	5846.3
		18.37	16597.7	18.37	14541.9	15.28	9076.7	18.37	5758.7
		18.38	16590.9	18.38	14525.9	15.29	9056.7	18.38	5722.5
		18.4	16635	18.4	14517.7	15.3	9056.7	18.4	5763.9
		18.41	16638	18.41	14544.4	15.31	9056.7	18.41	5765.1
		18.42	16605.8	18.42	14599.7	15.32	9063.3	18.42	5731.1
		18.43	16589.1	18.43	14544.5	15.33	9063.3	18.43	5748.1
		18.45	16605.8	18.45	14499.6	15.34	9036.7	18.45	5777.9
		18.46	16640.3	18.46	14563.2	15.35	9036.7	18.46	5793.8
		18.47	16632.7	18.47	14626.5	15.36	9043.3	18.47	5793.8
		18.49	16631.2	18.49	14604.1	15.37	9050	18.49	5820.8
		18.5	16642.4	18.5	14570.5	15.38	9063.3	18.5	5807.3
		18.51	16608	18.51	14652.1	15.39	9063.3	18.51	5790.1
		18.53	16594.6	18.53	14668.5	15.4	9076.7	18.53	5799.9
		18.54	16611.2	18.54	14642.8	15.41	9096.7	18.54	5823.2
		18.55	16630.9	18.55	14682.4	15.42	9130	18.55	5799.2
		18.56	16605.8	18.56	14662.9	15.43	9123.3	18.56	5780.6
		18.58	16609	18.58	14620.6	15.44	9083.3	18.58	5813.7
		18.59	16623.2	18.59	14667.1	15.45	9063.3	18.59	5803.2
		18.6	16616.9	18.6	14651.2	15.46	9083.3	18.6	5802
		18.62	16651.3	18.62	14651	15.47	9070	18.62	5780.1
		18.63	16719.9	18.63	14686.6	15.48	9076.7	18.63	5801.9
		18.64	16761.5	18.64	14643.4	15.49	9076.7	18.64	5839.3
		18.66	16686.4	18.66	14697.9	15.5	9070	18.66	5842.9
		18.67	16662.8	18.67	14745.9	15.51	9137.5	18.67	5807.6
		18.68	16664	18.68	14748.2	15.52	9063.3	18.68	5805.5
		18.69	16671.5	18.69	14785.2	15.53	9056.7	18.69	5804
		18.71	16717.8	18.71	14783.7	15.54	9096.7	18.71	5822.8
		18.72	16705.8	18.72	14777	15.55	9123.3	18.72	5826
		18.73	16664.4	18.73	14808.7	15.56	9123.3	18.73	5813
		18.75	16672.7	18.75	14781.5	15.57	9130	18.75	5769.6
		18.76	16691.7	18.76	14764.8	15.58	9130	18.76	5786.3
		18.77	16718.6	18.77	14806.5	15.59	9110	18.77	5805.5
		18.79	16714.7	18.79	14731.4	15.6	9123.3	18.79	5828.3
		18.8	16721.1	18.8	14784.8	15.61	9123.3	18.8	5792.5
		18.81	16793.3	18.81	14825.5	15.62	9123.3	18.81	5906.7
		18.82	16808.5	18.82	14814.5	15.63	9144.2	18.82	5871.7
		18.84	16833.2	18.84	14815.1	15.64	9171.7	18.84	5846.5
		18.85	16794.9	18.85	14827.1	15.65	9116.7	18.85	5821.1
		18.86	16794.2	18.86	14802.6	15.66	9090	18.86	5822.2
		18.88	16826.2	18.88	14752.8	15.67	9123.3	18.88	5810.7
		18.89	16886.8	18.89	14785.2	15.68	9150.8	18.89	5893
		18.9	16861.8	18.9	14879.8	15.69	9157.5	18.9	5807.2
		18.92	16852.3	18.92	14843.8	15.7	9164.2	18.92	5817.8
		18.93	16847.8	18.93	14910.5	15.71	9150.8	18.93	5878.7
		18.94	16924.4	18.94	14871.6	15.72	9110	18.94	5799.8
		18.95	16884	18.95	14801.6	15.73	9164.2	18.95	5825.8
		18.97	16946.9	18.97	14948	15.74	9171.7	18.97	5799.6
		18.98	17090.3	18.98	15012.1	15.75	9157.5	18.98	5788.3
		18.99	17039.8	18.99	15005	15.76	9164.2	18.99	5898.2
		19.01	17131.2	19.01	14847.7	15.77	9185	19.01	5899.5
		19.02	17004.5	19.02	14976.1	15.78	9192.5	19.02	5842.8
		19.03	17027	19.03	14950.5	15.79	9171.7	19.03	5837.1
		19.05	17039.1	19.05	15061	15.8	9144.2	19.05	5840.2
		19.06	17053.3	19.06	14980.9	15.81	9150.8	19.06	5860
		19.07	17094.7	19.07	14924.4	15.82	9116.7	19.07	5857
		19.08	17006.3	19.08	14958.4	15.83	9116.7	19.08	5869.8
		19.1	17075.4	19.1	14992.1	15.84	9171.7	19.1	5840.8
		19.11	17090.2	19.11	15031.5	15.85	9164.2	19.11	5789
		19.12	17024.6	19.12	14839.6	15.86	9150.8	19.12	5805.1
		19.14	17205.9	19.14	15005.4	15.87	9130	19.14	5817.3
		19.15	17133	19.15	15004.8	15.88	9110	19.15	5779.7
		19.16	17125.9	19.16	15057.5	15.89	9150.8	19.16	5836.1
		19.18	17084.7	19.18	15009.9	15.9	9150.8	19.18	5788
		19.19	17168.2	19.19	15018.5	15.91	9150.8	19.19	5852.5
		19.2	17211.9	19.2	15038.8	15.92	9178.3	19.2	5852
		19.21	17339.4	19.21	15081.6	15.93	9262.5	19.21	5843
		19.23	17360.5	19.23	15091.4	15.94	9192.5	19.23	5798.3
		19.24	17404.9	19.24	15111.9	15.95	9157.5	19.24	5809.3
		19.25	17407.1	19.25	15128.7	15.96	9157.5	19.25	5813.7
		19.27	17446.2	19.27	15030.6	15.97	9157.5	19.27	5841
		19.28	17564.6	19.28	15119.6	15.98	9199.2	19.28	5859.3
		19.29	17695.5	19.29	15039.7	15.99	9199.2	19.29	5761.5
		19.31	17756.3	19.31	15153.9	16	9178.3	19.31	5870.2
		19.32	17777.3	19.32	15101.4	16.01	9199.2	19.32	5861.4
		19.33	17839.7	19.33	15155.6	16.02	9178.3	19.33	5817.9
		19.34	17913.7	19.34	15203.2	16.03	9213.3	19.34	5843.5
		19.36	18002.3	19.36	15214.9	16.04	9240.8	19.36	5877
		19.37	18173.1	19.37	15115.9	16.05	9213.3	19.37	5856.5
		19.38	18291.4	19.38	15113.7	16.06	9171.7	19.38	5888.7
		19.4	18368.9	19.4	15190	16.07	9185	19.4	5900.5
		19.41	18520.8	19.41	15131.5	16.08	9199.2	19.41	5819.9
		19.42	18741.2	19.42	15152.7	16.09	9213.3	19.42	5804
		19.44	18835.6	19.44	15034.1	16.1	9262.5	19.44	5855.5
		19.45	18996.1	19.45	15058.6	16.11	9234.2	19.45	5821.8
		19.46	19141.8	19.46	15191.4	16.12	9220	19.46	5821.5
		19.47	19390.9	19.47	15214.5	16.13	9213.3	19.47	5774.8
		19.49	19735.9	19.49	15080.1	16.14	9220	19.49	5796.9
		19.5	19938.3	19.5	15079.9	16.15	9248.3	19.5	5805.4
		19.51	20063.1	19.51	15098.9	16.16	9262.5	19.51	5834
		19.53	20204	19.53	15154.3	16.17	9255	19.53	5823.3
		19.54	20407.1	19.54	15125.7	16.18	9255	19.54	5838.1
		19.55	20450.2	19.55	15211.3	16.19	9262.5	19.55	5836.6
		19.57	20435.5	19.57	15259.4	16.2	9255	19.57	5811.5
		19.58	20353.1	19.58	15162.9	16.21	9240.8	19.58	5822.4
		19.59	20154	19.59	15149.9	16.22	9213.3	19.59	5821.3
		19.6	19930.1	19.6	15195.2	16.23	9220	19.6	5838.9
		19.62	19657.7	19.62	15099.2	16.24	9248.3	19.62	5854.5
		19.63	19301.6	19.63	15142.9	16.25	9290.8	19.63	5835.6
		19.64	19006.9	19.64	15190.2	16.26	9326.7	19.64	5825.8
		19.66	18699.4	19.66	15181.5	16.27	9276.7	19.66	5843.3
		19.67	18348	19.67	15255.9	16.28	9276.7	19.67	5865.7
		19.68	18035.3	19.68	15270.1	16.29	9262.5	19.68	5856.6
		19.7	17799.3	19.7	15277.6	16.3	9220	19.7	5843.6
		19.71	17633.6	19.71	15298.9	16.31	9226.7	19.71	5796.4
		19.72	17482.2	19.72	15274.6	16.32	9262.5	19.72	5774.3
		19.73	17357	19.73	15265.4	16.33	9276.7	19.73	5844.8
		19.75	17234.8	19.75	15274.3	16.34	9269.2	19.75	5857.6
		19.76	17136.7	19.76	15216.9	16.35	9269.2	19.76	5793
		19.77	17124.2	19.77	15175.3	16.36	9283.3	19.77	5804.4
		19.79	17081.9	19.79	15297.9	16.37	9283.3	19.79	5860.9
		19.8	16969.3	19.8	15353.8	16.38	9269.2	19.8	5857.8
		19.81	16906.9	19.81	15278	16.39	9269.2	19.81	5841.3
		19.83	16909.1	19.83	15289.6	16.4	9290.8	19.83	5810.4
		19.84	16891.4	19.84	15293	16.41	9305	19.84	5791.1
		19.85	16830.5	19.85	15323.9	16.42	9320	19.85	5781.6
		19.86	16821.4	19.86	15407.7	16.43	9348.3	19.86	5752.6
		19.88	16811	19.88	15313.3	16.44	9312.5	19.88	5793.7
		19.89	16781.7	19.89	15251.4	16.45	9320	19.89	5800.9
		19.9	16807.2	19.9	15352.9	16.46	9355.8	19.9	5780.7
		19.92	16801.7	19.92	15355.8	16.47	9400	19.92	5762.5
		19.93	16783.3	19.93	15330.8	16.48	9363.3	19.93	5741.9
		19.94	16767.2	19.94	15359.9	16.49	9348.3	19.94	5774.3
		19.96	16763.9	19.96	15362.3	16.5	9348.3	19.96	5788.4
		19.97	16778	19.97	15360.8	16.51	9355.8	19.97	5804.1
		19.98	16790.9	19.98	15329	16.52	9363.3	19.98	5776.8
		19.99	16753	19.99	15237	16.53	9378.3	19.99	5760.6
		20.01	16733.9	20.01	15304.3	16.54	9363.3	20.01	5750.3
		20.02	16719.7	20.02	15246.7	16.55	9320	20.02	5723.5
		20.03	16726.1	20.03	15300.8	16.56	9298.3	20.03	5760.9
		20.05	16737.3	20.05	15285.6	16.57	9326.7	20.05	5808
		20.06	16735.3	20.06	15342.8	16.58	9348.3	20.06	5718.7
		20.07	16741.8	20.07	15300.1	16.59	9378.3	20.07	5772.2
		20.09	16758.5	20.09	15288.1	16.6	9422.5	20.09	5828.3
		20.1	16692.7	20.1	15345.5	16.61	9392.5	20.1	5789.1
		20.11	16669.3	20.11	15388.1	16.62	9363.3	20.11	5742.9
		20.12	16689.2	20.12	15282.9	16.63	9370.8	20.12	5701.4
		20.14	16692.1	20.14	15249.2	16.64	9422.5	20.14	5800.2
		20.15	16653.5	20.15	15278.6	16.65	9407.5	20.15	5797.7
		20.16	16623.7	20.16	15293.6	16.66	9415	20.16	5821.7
		20.18	16658.1	20.18	15243.4	16.67	9430	20.18	5793.9
		20.19	16706.8	20.19	15331.3	16.68	9407.5	20.19	5763.2
		20.2	16713.5	20.2	15333.3	16.69	9334.2	20.2	5748.3
		20.22	16753.3	20.22	15322.9	16.7	9400	20.22	5733
		20.23	16757.4	20.23	15253.8	16.71	9445	20.23	5812.4
		20.24	16697.2	20.24	15401.9	16.72	9407.5	20.24	5845.7
		20.25	16706.8	20.25	15287	16.73	9467.5	20.25	5760.8
		20.27	16665.6	20.27	15334.2	16.74	9437.5	20.27	5828.8
		20.28	16700.5	20.28	15404.5	16.75	9392.5	20.28	5706.1
		20.29	16716.9	20.29	15384.2	16.76	9370.8	20.29	5785.6
		20.31	16655.7	20.31	15370.2	16.77	9415	20.31	5762.7
		20.32	16710.4	20.32	15352.9	16.78	9422.5	20.32	5757
		20.33	16695.4	20.33	15330.7	16.79	9437.5	20.33	5755.5
		20.35	16719.1	20.35	15478.5	16.8	9460	20.35	5676
		20.36	16679.3	20.36	15259.6	16.81	9475	20.36	5771
		20.37	16686.9	20.37	15315	16.82	9467.5	20.37	5773
		20.38	16702.2	20.38	15358.6	16.83	9475	20.38	5719.5
		20.4	16699.1	20.4	15379.6	16.84	9475	20.4	5821
		20.41	16689.4	20.41	15238.3	16.85	9452.5	20.41	5693.9
		20.42	16636.3	20.42	15338.7	16.86	9445	20.42	5811
		20.44	16666.6	20.44	15383.9	16.87	9415	20.44	5720.9
		20.45	16731.3	20.45	15279.7	16.88	9392.5	20.45	5714.1
		20.46	16661.6	20.46	15360.5	16.89	9415	20.46	5701.9
		20.48	16649.1	20.48	15327.4	16.9	9498.3	20.48	5708.4
		20.49	16634.3	20.49	15226.5	16.91	9437.5	20.49	5787.3
		20.5	16662.7	20.5	15317.9	16.92	9385	20.5	5740
		20.51	16799.3	20.51	15263.1	16.93	9415	20.51	5755.4
		20.53	16688.7	20.53	15485	16.94	9445	20.53	5769.5
		20.54	16737.6	20.54	15345.2	16.95	9505.8	20.54	5736.1
		20.55	16727.5	20.55	15301.9	16.96	9513.3	20.55	5756.8
		20.57	16708.4	20.57	15223.2	16.97	9482.5	20.57	5704
		20.58	16758.4	20.58	15240.3	16.98	9520.8	20.58	5776.5
		20.59	16721.7	20.59	15438.1	16.99	9520.8	20.59	5730.5
		20.61	16688.7	20.61	15351.3	17	9490	20.61	5792
		20.62	16737.2	20.62	15359.7	17.01	9452.5	20.62	5770.7
		20.63	16683.5	20.63	15364	17.02	9445	20.63	5724.3
		20.64	16698.5	20.64	15318.7	17.03	9513.3	20.64	5696
		20.66	16610.3	20.66	15267.9	17.04	9513.3	20.66	5695.7
		20.67	16718.6	20.67	15172.8	17.05	9482.5	20.67	5717.8
		20.68	16717.4	20.68	15264.6	17.06	9520.8	20.68	5775.8
		20.7	16726.1	20.7	15181.4	17.07	9544.2	20.7	5787.5
		20.71	16745.3	20.71	15235.5	17.08	9513.3	20.71	5730.3
		20.72	16720.6	20.72	15285.6	17.09	9490	20.72	5705.1
		20.74	16675.8	20.74	15177.1	17.1	9536.7	20.74	5725.4
		20.75	16691.7	20.75	15233.5	17.11	9583.3	20.75	5801
		20.76	16662.5	20.76	15224.8	17.12	9590.8	20.76	5763.4
		20.77	16708.4	20.77	15255.3	17.13	9575	20.77	5673
		20.79	16720.7	20.79	15239.8	17.14	9544.2	20.79	5701
		20.8	16737.7	20.8	15197.8	17.15	9520.8	20.8	5713.5
		20.81	16737.9	20.81	15189.3	17.16	9575	20.81	5702.4
		20.83	16745.6	20.83	15167.5	17.17	9598.3	20.83	5742.4
		20.84	16695.6	20.84	15142.8	17.18	9583.3	20.84	5725.1
		20.85	16690.3	20.85	15113.8	17.19	9583.3	20.85	5668.2
		20.87	16764.6	20.87	15128.4	17.2	9590.8	20.87	5672.9
		20.88	16738.8	20.88	15132.7	17.21	9567.5	20.88	5708.9
		20.89	16720	20.89	15142.5	17.22	9544.2	20.89	5731.1
		20.9	16722.7	20.9	15212.8	17.23	9614.2	20.9	5697.8
		20.92	16665.5	20.92	15196.4	17.24	9567.5	20.92	5711.3
		20.93	16642.4	20.93	15184.1	17.25	9583.3	20.93	5748.6
		20.94	16677.8	20.94	15131.2	17.26	9638.3	20.94	5710.5
		20.96	16702.2	20.96	15138.8	17.27	9645.8	20.96	5676
		20.97	16695.5	20.97	15084.4	17.28	9560	20.97	5691.8
		20.98	16714	20.98	15059.1	17.29	9583.3	20.98	5693.8
		21	16709.8	21	15112.9	17.3	9622.5	21	5667.2
		21.01	16728.3	21.01	15119.7	17.31	9583.3	21.01	5653.5
		21.02	16722.2	21.02	15083.1	17.32	9614.2	21.02	5675.2
		21.03	16687.9	21.03	15016.8	17.33	9645.8	21.03	5716.3
		21.05	16713.4	21.05	15084.1	17.34	9661.7	21.05	5702.6
		21.06	16736	21.06	15094.1	17.35	9630	21.06	5679.7
		21.07	16735.5	21.07	15051	17.36	9606.7	21.07	5713.7
		21.09	16701.3	21.09	15088.7	17.37	9630	21.09	5712.6
		21.1	16701.5	21.1	15058.4	17.38	9661.7	21.1	5698.6
		21.11	16742.7	21.11	15042.7	17.39	9694.2	21.11	5694.7
		21.13	16733.4	21.13	15006.3	17.4	9678.3	21.13	5686.3
		21.14	16710.9	21.14	15011.9	17.41	9670	21.14	5690.4
		21.15	16727.4	21.15	15010.8	17.42	9638.3	21.15	5685.6
		21.16	16758.3	21.16	14978.9	17.43	9606.7	21.16	5696
		21.18	16750.8	21.18	14997.9	17.44	9661.7	21.18	5681.2
		21.19	16740.4	21.19	14957.9	17.45	9645.8	21.19	5669.7
		21.2	16790.3	21.2	15027.4	17.46	9678.3	21.2	5651.7
		21.22	16797.6	21.22	15053.9	17.47	9726.7	21.22	5683.3
		21.23	16803.1	21.23	15033.1	17.48	9670	21.23	5637.8
		21.24	16841.1	21.24	14945.3	17.49	9678.3	21.24	5634.4
		21.26	16793.5	21.26	14876.4	17.5	9645.8	21.26	5669.9
		21.27	16792	21.27	14925.7	17.51	9598.3	21.27	5696.4
		21.28	16819.7	21.28	14880.3	17.52	9598.3	21.28	5667.5
		21.29	16798.8	21.29	14957.5	17.53	9654.2	21.29	5648.3
		21.31	16790.7	21.31	14977	17.54	9726.7	21.31	5635.3
		21.32	16763.6	21.32	14972	17.55	9767.5	21.32	5689.9
		21.33	16765.8	21.33	14874.5	17.56	9718.3	21.33	5672.9
		21.35	16838.7	21.35	14910.5	17.57	9702.5	21.35	5678.7
		21.36	16831.2	21.36	14856.4	17.58	9734.2	21.36	5694.6
		21.37	16787.6	21.37	14856	17.59	9750.8	21.37	5656.8
		21.39	16763.2	21.39	14821.1	17.6	9742.5	21.39	5625.2
		21.4	16797.1	21.4	14894.8	17.61	9791.7	21.4	5644.5
		21.41	16801.4	21.41	14886.6	17.62	9759.2	21.41	5728.1
		21.42	16793.7	21.42	14798.8	17.63	9726.7	21.42	5681.8
		21.44	16831.1	21.44	14835.5	17.64	9734.2	21.44	5627
		21.45	16843.5	21.45	14837.5	17.65	9734.2	21.45	5612.4
		21.46	16865.1	21.46	14875.1	17.66	9783.3	21.46	5654.3
		21.48	16812.7	21.48	14677	17.67	9791.7	21.48	5693.2
		21.49	16834.9	21.49	14784.7	17.68	9791.7	21.49	5705.1
		21.5	16882.3	21.5	14771.4	17.69	9816.7	21.5	5685.3
		21.52	16862	21.52	14876.3	17.7	9775	21.52	5567.7
		21.53	16757.1	21.53	14835.1	17.71	9800	21.53	5659.8
		21.54	16856.3	21.54	14765	17.72	9816.7	21.54	5690.2
		21.55	16801.6	21.55	14742.6	17.73	9742.5	21.55	5643.3
		21.57	16806	21.57	14771	17.74	9841.7	21.57	5655
		21.58	16821.5	21.58	14801	17.75	9841.7	21.58	5648.9
		21.59	16824.4	21.59	14660.1	17.76	9816.7	21.59	5578.4
		21.61	16794.4	21.61	14696.4	17.77	9800	21.61	5609
		21.62	16793.2	21.62	14814	17.78	9791.7	21.62	5560.2
		21.63	16892.6	21.63	14756	17.79	9808.3	21.63	5567.5
		21.65	16835.6	21.65	14779.5	17.8	9833.3	21.65	5656.1
		21.66	16766.8	21.66	14724.7	17.81	9850	21.66	5659
		21.67	16800.1	21.67	14598.4	17.82	9858.3	21.67	5660.1
		21.68	16791.4	21.68	14768.7	17.83	9858.3	21.68	5669
		21.7	16743.6	21.7	14789.8	17.84	9866.7	21.7	5604.8
		21.71	16775.2	21.71	14711.7	17.85	9891.7	21.71	5638.2
		21.72	16780.3	21.72	14695.5	17.86	9883.3	21.72	5669
		21.74	16786.8	21.74	14733.3	17.87	9808.3	21.74	5658.5
		21.75	16771.4	21.75	14548.1	17.88	9808.3	21.75	5609.6
		21.76	16810.8	21.76	14599	17.89	9875	21.76	5584.5
		21.78	16782.7	21.78	14668.9	17.9	9900.8	21.78	5664.7
		21.79	16752.1	21.79	14657.5	17.91	9866.7	21.79	5650.8
		21.8	16725.6	21.8	14642.4	17.92	9858.3	21.8	5587.2
		21.81	16773.6	21.81	14507.1	17.93	9866.7	21.81	5585.5
		21.83	16837.9	21.83	14584.5	17.94	9866.7	21.83	5603.8
		21.84	16815.3	21.84	14552	17.95	9858.3	21.84	5560.3
		21.85	16807.4	21.85	14628.6	17.96	9858.3	21.85	5526.2
		21.87	16851.2	21.87	14674.5	17.97	9850	21.87	5565
		21.88	16841.7	21.88	14499.9	17.98	9833.3	21.88	5576.2
		21.89	16879.3	21.89	14473	17.99	9858.3	21.89	5602.2
		21.91	16880.7	21.91	14493.9	18	9925.8	21.91	5589.6
		21.92	16796.5	21.92	14569.3	18.01	9951.7	21.92	5627.8
		21.93	16905.6	21.93	14499.2	18.02	9909.2	21.93	5611.9
		21.94	16840.5	21.94	14499.8	18.03	9917.5	21.94	5615.6
		21.96	16871.5	21.96	14473.4	18.04	9925.8	21.96	5550.1
		21.97	16885.1	21.97	14542.2	18.05	9925.8	21.97	5564.8
		21.98	16834.1	21.98	14507.8	18.06	9934.2	21.98	5604
		22	16841.5	22	14482.6	18.07	9951.7	22	5576.5
		22.01	16848.6	22.01	14531	18.08	9985.8	22.01	5619
		22.02	16855.1	22.02	14509.5	18.09	9969.2	22.02	5530.4
		22.04	16890.3	22.04	14493.1	18.1	9934.2	22.04	5525.1
		22.05	16814.5	22.05	14355.9	18.11	9969.2	22.05	5563.7
		22.06	16834.3	22.06	14358.4	18.12	9960	22.06	5594.6
		22.07	16854	22.07	14394.3	18.13	9995	22.07	5559.6
		22.09	16842.3	22.09	14472.5	18.14	10029.2	22.09	5511.3
		22.1	16833.1	22.1	14457.4	18.15	10011.7	22.1	5579.7
		22.11	16851.7	22.11	14413.5	18.16	9995	22.11	5618.7
		22.13	16821.1	22.13	14420.8	18.17	10003.3	22.13	5644.1
		22.14	16790.9	22.14	14410.5	18.18	10003.3	22.14	5604.9
		22.15	16816.3	22.15	14369.2	18.19	9934.2	22.15	5558.4
		22.17	16844.3	22.17	14372.8	18.2	9925.8	22.17	5580.8
		22.18	16845.3	22.18	14427.2	18.21	9951.7	22.18	5575.2
		22.19	16813.1	22.19	14363.8	18.22	9985.8	22.19	5576.5
		22.2	16807.9	22.2	14318.4	18.23	10011.7	22.2	5579.2
		22.22	16808.2	22.22	14290.5	18.24	10064.2	22.22	5574.6
		22.23	16831.8	22.23	14281.7	18.25	10020.8	22.23	5555.8
		22.24	16858.6	22.24	14353	18.26	9969.2	22.24	5544.9
		22.26	16885.1	22.26	14382.8	18.27	9951.7	22.26	5537.5
		22.27	16886.1	22.27	14327.4	18.28	10020.8	22.27	5544.3
		22.28	16893	22.28	14275.7	18.29	10064.2	22.28	5578.8
		22.3	16868.1	22.3	14302.9	18.3	10108.3	22.3	5603.3
		22.31	16871.8	22.31	14339.5	18.31	10126.7	22.31	5587.1
		22.32	16913.6	22.32	14278.1	18.32	10064.2	22.32	5589.5
		22.33	16991.9	22.33	14306.4	18.33	10038.3	22.33	5568.3
		22.35	17042	22.35	14310.3	18.34	10108.3	22.35	5526.5
		22.36	17005.8	22.36	14198.5	18.35	10144.2	22.36	5543.8
		22.37	17055.5	22.37	14205.9	18.36	10011.7	22.37	5548.8
		22.39	17082.6	22.39	14212.7	18.37	10055.8	22.39	5560.7
		22.4	17061.7	22.4	14176.3	18.38	10073.3	22.4	5587.6
		22.41	17133.7	22.41	14199.4	18.39	10073.3	22.41	5550
		22.43	17191.1	22.43	14274.3	18.4	10064.2	22.43	5509.3
		22.44	17178.2	22.44	14259.1	18.41	10090.8	22.44	5553.1
		22.45	17161	22.45	14190.4	18.42	10029.2	22.45	5583.4
		22.46	17183.7	22.46	14246.8	18.43	10003.3	22.46	5539.4
		22.48	17189.5	22.48	14230.9	18.44	10090.8	22.48	5512.4
		22.49	17178.7	22.49	14214.7	18.45	10135	22.49	5476.9
		22.5	17139.6	22.5	14185.2	18.46	10144.2	22.5	5546.7
		22.52	17194.8	22.52	14144.7	18.47	10161.7	22.52	5584.8
		22.53	17207.5	22.53	14172.1	18.48	10170.8	22.53	5506.9
		22.54	17112.1	22.54	14091.2	18.49	10161.7	22.54	5526
		22.56	17055.1	22.56	14045.7	18.5	10117.5	22.56	5564.7
		22.57	17107.8	22.57	14120.3	18.51	10117.5	22.57	5590.4
		22.58	17087.2	22.58	14076.8	18.52	10135	22.58	5558.6
		22.59	17065.5	22.59	14145.6	18.53	10135	22.59	5540.7
		22.61	17064.1	22.61	14162	18.54	10126.7	22.61	5520.5
		22.62	17142	22.62	14094.3	18.55	10144.2	22.62	5539.5
		22.63	17113	22.63	14023.2	18.56	10170.8	22.63	5557.5
		22.65	17005.1	22.65	14046.8	18.57	10126.7	22.65	5546.9
		22.66	17013.9	22.66	14120.7	18.58	10180	22.66	5574.7
		22.67	17076.7	22.67	14057.6	18.59	10180	22.67	5553.4
		22.69	17098.4	22.69	14051	18.6	10135	22.69	5536.9
		22.7	17124.2	22.7	14080.8	18.61	10073.3	22.7	5531.5
		22.71	17092.8	22.71	14118	18.62	10206.7	22.71	5515.9
		22.72	17082.6	22.72	14033.6	18.63	10215.8	22.72	5562.9
		22.74	17135	22.74	14004	18.64	10206.7	22.74	5538.6
		22.75	17124.4	22.75	14008.3	18.65	10225	22.75	5506.2
		22.76	17109.3	22.76	14045.3	18.66	10126.7	22.76	5512.2
		22.78	17136.4	22.78	14038.1	18.67	10144.2	22.78	5499.4
		22.79	17228.3	22.79	13998.4	18.68	10153.3	22.79	5519.6
		22.8	17147.4	22.8	14015.4	18.69	10126.7	22.8	5498.7
		22.82	17220.6	22.82	13940.2	18.7	10170.8	22.82	5607.4
		22.83	17173	22.83	13940.9	18.71	10198.3	22.83	5550.3
		22.84	17235.7	22.84	13984.3	18.72	10234.2	22.84	5489.3
		22.85	17305.1	22.85	13997.8	18.73	10252.5	22.85	5500.8
		22.87	17257.8	22.87	13953.4	18.74	10206.7	22.87	5568.9
		22.88	17259.5	22.88	13883.9	18.75	10206.7	22.88	5505.1
		22.89	17277.1	22.89	14006.9	18.76	10198.3	22.89	5543.8
		22.91	17286.7	22.91	13959.3	18.77	10198.3	22.91	5478.8
		22.92	17334.8	22.92	13985.2	18.78	10261.7	22.92	5464.6
		22.93	17284.5	22.93	13871.5	18.79	10270.8	22.93	5506.2
		22.95	17406.5	22.95	13902.1	18.8	10261.7	22.95	5470.1
		22.96	17413.1	22.96	13903.5	18.81	10225	22.96	5527.7
		22.97	17420.6	22.97	13846	18.82	10170.8	22.97	5517
		22.98	17486.6	22.98	13842.9	18.83	10161.7	22.98	5455.3
		23	17481.1	23	13820.1	18.84	10206.7	23	5511.8
		23.01	17536.4	23.01	13914.7	18.85	10261.7	23.01	5542.6
		23.02	17565.1	23.02	13873	18.86	10289.2	23.02	5510.8
		23.04	17643.4	23.04	13921.3	18.87	10354.2	23.04	5546.7
		23.05	17683.9	23.05	13886.7	18.88	10307.5	23.05	5507.8
		23.06	17717.9	23.06	13861.3	18.89	10298.3	23.06	5514.5
		23.08	17681.7	23.08	13918.1	18.9	10325.8	23.08	5495.3
		23.09	17792.2	23.09	13780.2	18.91	10280	23.09	5469.9
		23.1	17918.1	23.1	13784.6	18.92	10289.2	23.1	5534.9
		23.11	17815.1	23.11	13854.9	18.93	10270.8	23.11	5449.4
		23.13	17886.2	23.13	13783.1	18.94	10252.5	23.13	5457.9
		23.14	17926.1	23.14	13751.8	18.95	10307.5	23.14	5574.4
		23.15	18065.9	23.15	13799	18.96	10289.2	23.15	5428.5
		23.17	18073.6	23.17	13741.8	18.97	10280	23.17	5454.6
		23.18	18048.3	23.18	13745.7	18.98	10298.3	23.18	5540.9
		23.19	18240	23.19	13821.7	18.99	10354.2	23.19	5471
		23.21	18233	23.21	13823.3	19	10345	23.21	5480.3
		23.22	18409.4	23.22	13828.4	19.01	10270.8	23.22	5418.8
		23.23	18511.8	23.23	13834.1	19.02	10243.3	23.23	5453.2
		23.24	18527	23.24	13821.3	19.03	10325.8	23.24	5458.3
		23.26	18522.8	23.26	13867.4	19.04	10316.7	23.26	5451.4
		23.27	18632.6	23.27	13759.5	19.05	10363.3	23.27	5472.8
		23.28	18819.9	23.28	13729.3	19.06	10391.7	23.28	5506.2
		23.3	18864	23.3	13767.6	19.07	10335	23.3	5477.1
		23.31	19060.6	23.31	13696.4	19.08	10345	23.31	5437.2
		23.32	19281.4	23.32	13670.7	19.09	10354.2	23.32	5478.9
		23.34	19290.7	23.34	13716.8	19.1	10354.2	23.34	5451
		23.35	19467.4	23.35	13661.6	19.11	10345	23.35	5473.6
		23.36	19690.1	23.36	13698.2	19.12	10372.5	23.36	5454.2
		23.37	19809.3	23.37	13732.9	19.13	10354.2	23.37	5432.5
		23.39	19835.5	23.39	13736.3	19.14	10363.3	23.39	5426.2
		23.4	19963.5	23.4	13656.8	19.15	10400.8	23.4	5380.3
		23.41	20161.4	23.41	13667.1	19.16	10448.3	23.41	5434.6
		23.43	20199.9	23.43	13696.4	19.17	10363.3	23.43	5475.3
		23.44	20124.4	23.44	13697.4	19.18	10325.8	23.44	5483.9
		23.45	20044.7	23.45	13663.6	19.19	10363.3	23.45	5492.2
		23.47	20072.2	23.47	13580.8	19.2	10420	23.47	5480.3
		23.48	20105.8	23.48	13651.5	19.21	10410	23.48	5462.6
		23.49	20056.9	23.49	13655	19.22	10345	23.49	5528.8
		23.5	19937	23.5	13613.1	19.23	10298.3	23.5	5489
		23.52	19923	23.52	13675.9	19.24	10381.7	23.52	5422.4
		23.53	19970.5	23.53	13642.2	19.25	10438.3	23.53	5425.2
		23.54	20004.6	23.54	13635.5	19.26	10420	23.54	5435.9
		23.56	20138.9	23.56	13611.9	19.27	10372.5	23.56	5440.8
		23.57	20148.9	23.57	13563.5	19.28	10335	23.57	5469.3
		23.58	20238.8	23.58	13605.6	19.29	10391.7	23.58	5457
		23.6	20501.3	23.6	13645.7	19.3	10391.7	23.6	5459.1
		23.61	20704	23.61	13607.7	19.31	10381.7	23.61	5458.6
		23.62	20856	23.62	13515.3	19.32	10420	23.62	5429.2
		23.63	21027.3	23.63	13532.3	19.33	10505	23.63	5476.5
		23.65	21150.2	23.65	13575.5	19.34	10448.3	23.65	5511.5
		23.66	21256.9	23.66	13576	19.35	10400.8	23.66	5485.2
		23.67	21262.4	23.67	13625	19.36	10391.7	23.67	5482.7
		23.69	21243.8	23.69	13599.3	19.37	10438.3	23.69	5476.4
		23.7	21330.1	23.7	13532.7	19.38	10485.8	23.7	5470.6
		23.71	21307	23.71	13503.6	19.39	10457.5	23.71	5506.4
		23.73	21183.5	23.73	13516.1	19.4	10391.7	23.73	5487
		23.74	21036.1	23.74	13548.2	19.41	10420	23.74	5432.9
		23.75	20911.8	23.75	13532.9	19.42	10420	23.75	5454.6
		23.76	20764.6	23.76	13518.1	19.43	10438.3	23.76	5462.6
		23.78	20620.4	23.78	13472.2	19.44	10438.3	23.78	5465.8
		23.79	20480.1	23.79	13511.6	19.45	10381.7	23.79	5475
		23.8	20395.4	23.8	13550	19.46	10410	23.8	5436.3
		23.82	20346.7	23.82	13453.6	19.47	10448.3	23.82	5449.2
		23.83	20298.8	23.83	13479.7	19.48	10457.5	23.83	5484.5
		23.84	20377.8	23.84	13488.4	19.49	10391.7	23.84	5430.1
		23.86	20437.9	23.86	13508.4	19.5	10420	23.86	5428.4
		23.87	20467.8	23.87	13530.4	19.51	10400.8	23.87	5432.9
		23.88	20438.6	23.88	13489	19.52	10410	23.88	5393.8
		23.89	20461	23.89	13468.9	19.53	10448.3	23.89	5418.8
		23.91	20357.4	23.91	13455	19.54	10457.5	23.91	5378.7
		23.92	20298.9	23.92	13423.2	19.55	10485.8	23.92	5433.4
		23.93	20142.7	23.93	13441.4	19.56	10485.8	23.93	5460.3
		23.95	19977.3	23.95	13469.7	19.57	10448.3	23.95	5419.6
		23.96	20020.1	23.96	13478.6	19.58	10448.3	23.96	5411.1
		23.97	19872.6	23.97	13385.7	19.59	10466.7	23.97	5377.4
		23.99	19805	23.99	13365	19.6	10457.5	23.99	5435.8
		24	19747.5	24	13385.4	19.61	10438.3	24	5397.5
		24.01	19535.7	24.01	13446.6	19.62	10457.5	24.01	5429.9
		24.02	19541.3	24.02	13458.4	19.63	10534.2	24.02	5371.7
		24.04	19246.8	24.04	13431.7	19.64	10534.2	24.04	5415.5
		24.05	19014.9	24.05	13339.7	19.65	10495.8	24.05	5446.4
		24.06	19028.3	24.06	13357	19.66	10457.5	24.06	5391.2
		24.08	18860.9	24.08	13362.2	19.67	10429.2	24.08	5419.7
		24.09	18670	24.09	13352.5	19.68	10457.5	24.09	5431.5
		24.1	18438.7	24.1	13377.4	19.69	10457.5	24.1	5461.4
		24.12	18258.8	24.12	13296.4	19.7	10400.8	24.12	5396.3
		24.13	18018.7	24.13	13422	19.71	10505	24.13	5447.6
		24.14	17854.2	24.14	13375.8	19.72	10495.8	24.14	5386.3
		24.15	17692.5	24.15	13453	19.73	10466.7	24.15	5427.3
		24.17	17444.5	24.17	13342.8	19.74	10457.5	24.17	5395.6
		24.18	17292.2	24.18	13339.9	19.75	10485.8	24.18	5372.6
		24.19	17239.4	24.19	13333.9	19.76	10476.7	24.19	5359.8
		24.21	17214.6	24.21	13384.9	19.77	10495.8	24.21	5473.4
		24.22	17145.1	24.22	13345.5	19.78	10553.3	24.22	5403.3
		24.23	17008.2	24.23	13351.3	19.79	10515	24.23	5409.4
		24.25	17030.1	24.25	13321.7	19.8	10485.8	24.25	5450.5
		24.26	17026.1	24.26	13335.9	19.81	10485.8	24.26	5416.1
		24.27	16943	24.27	13274.7	19.82	10505	24.27	5361.8
		24.28	16933	24.28	13264.2	19.83	10543.3	24.28	5394.6
		24.3	16833.4	24.3	13277.2	19.84	10495.8	24.3	5366
		24.31	16895.5	24.31	13339.6	19.85	10543.3	24.31	5375.9
		24.32	16972.8	24.32	13285.9	19.86	10572.5	24.32	5435
		24.34	16854	24.34	13333.7	19.87	10466.7	24.34	5421.4
		24.35	16892.2	24.35	13217.4	19.88	10448.3	24.35	5365.1
		24.36	16858.1	24.36	13260.7	19.89	10438.3	24.36	5364.9
		24.38	16836.6	24.38	13223.3	19.9	10438.3	24.38	5373.5
		24.39	16820	24.39	13216.3	19.91	10438.3	24.39	5469.3
		24.4	16864.7	24.4	13260.4	19.92	10457.5	24.4	5471.4
		24.41	16720.6	24.41	13216.4	19.93	10466.7	24.41	5431.7
		24.43	16776.3	24.43	13216.5	19.94	10466.7	24.43	5418
		24.44	16832.9	24.44	13294.8	19.95	10457.5	24.44	5383.9
		24.45	16880.5	24.45	13219.1	19.96	10485.8	24.45	5383.5
		24.47	16824.4	24.47	13233.4	19.97	10448.3	24.47	5294.8
		24.48	16739.5	24.48	13254.3	19.98	10448.3	24.48	5379.7
		24.49	16811.3	24.49	13221.9	19.99	10495.8	24.49	5389.9
		24.51	16770.6	24.51	13218.5	20	10457.5	24.51	5397.5
		24.52	16827.7	24.52	13214.8	20.01	10476.7	24.52	5372.3
		24.53	16839	24.53	13305.6	20.02	10466.7	24.53	5356.3
		24.54	16797.5	24.54	13262.2	20.03	10448.3	24.54	5407.8
		24.56	16855.4	24.56	13244	20.04	10400.8	24.56	5421.6
		24.57	16818.4	24.57	13223.1	20.05	10438.3	24.57	5328.1
		24.58	16814.9	24.58	13151.2	20.06	10485.8	24.58	5365.3
		24.6	16809.2	24.6	13133.8	20.07	10515	24.6	5371.1
		24.61	16832.1	24.61	13194.5	20.08	10476.7	24.61	5371.1
		24.62	16755	24.62	13157.1	20.09	10466.7	24.62	5447.6
		24.64	16762.9	24.64	13170.3	20.1	10457.5	24.64	5380.3
		24.65	16777.3	24.65	13185.4	20.11	10448.3	24.65	5310
		24.66	16764.7	24.66	13187.7	20.12	10420	24.66	5282.9
		24.67	16734.3	24.67	13195.9	20.13	10410	24.67	5351
		24.69	16749.9	24.69	13205.4	20.14	10410	24.69	5323.5
		24.7	16776.7	24.7	13256.7	20.15	10410	24.7	5320.9
		24.71	16746	24.71	13168.2	20.16	10420	24.71	5335.5
		24.73	16736.2	24.73	13076.1	20.17	10505	24.73	5342.7
		24.74	16710.3	24.74	13133.3	20.18	10457.5	24.74	5393
		24.75	16699.3	24.75	13128	20.19	10438.3	24.75	5408.5
		24.77	16739.6	24.77	13139.9	20.2	10476.7	24.77	5398.8
		24.78	16775.3	24.78	13117	20.21	10515	24.78	5341.9
		24.79	16770	24.79	13083	20.22	10476.7	24.79	5326.7
		24.8	16702.6	24.8	13104.1	20.23	10429.2	24.8	5369.9
		24.82	16647.3	24.82	13156.2	20.24	10420	24.82	5376.4
		24.83	16652.3	24.83	13125.3	20.25	10476.7	24.83	5371.8
		24.84	16706.4	24.84	13019.7	20.26	10505	24.84	5366.2
		24.86	16700.9	24.86	13054.1	20.27	10495.8	24.86	5362.3
		24.87	16679.2	24.87	13107.6	20.28	10457.5	24.87	5371.9
		24.88	16631.6	24.88	13060.8	20.29	10400.8	24.88	5354.6
		24.9	16605.1	24.9	13033.5	20.3	10429.2	24.9	5373.2
		24.91	16659.1	24.91	13060.6	20.31	10448.3	24.91	5362.1
		24.92	16663.3	24.92	13054.2	20.32	10438.3	24.92	5354.5
		24.93	16668.9	24.93	13069.8	20.33	10429.2	24.93	5355.2
		24.95	16691.7	24.95	13115.6	20.34	10448.3	24.95	5315.8
		24.96	16673.2	24.96	13093.6	20.35	10420	24.96	5334.3
		24.97	16655.8	24.97	13036.6	20.36	10420	24.97	5386.6
		24.99	16639.4	24.99	13027.7	20.37	10485.8	24.99	5336.7
		25	16627.2	25	13085.8	20.38	10476.7	25	5284.5
		25.01	16615.1	25.01	13083.3	20.39	10420	25.01	5313.2
		25.03	16628.2	25.03	13042.8	20.4	10410	25.03	5334
		25.04	16684	25.04	13086.4	20.41	10457.5	25.04	5344.5
		25.05	16700.1	25.05	13063.3	20.42	10457.5	25.05	5360.1
		25.06	16672.8	25.06	12955.1	20.43	10391.7	25.06	5367.2
		25.08	16657.1	25.08	12927.6	20.44	10391.7	25.08	5342.2
		25.09	16625.3	25.09	12975.1	20.45	10429.2	25.09	5348.5
		25.1	16639.2	25.1	12985	20.46	10325.8	25.1	5326.5
		25.12	16650.3	25.12	13016.3	20.47	10381.7	25.12	5347.2
		25.13	16579.5	25.13	13081.6	20.48	10429.2	25.13	5329.7
		25.14	16591.9	25.14	13005.2	20.49	10429.2	25.14	5303.1
		25.16	16649.6	25.16	12980.5	20.5	10429.2	25.16	5341.5
		25.17	16665	25.17	12989.7	20.51	10400.8	25.17	5369.4
		25.18	16650.3	25.18	13019	20.52	10420	25.18	5368.2
		25.19	16602.5	25.19	13056.5	20.53	10420	25.19	5349.9
		25.21	16652.9	25.21	13016.5	20.54	10372.5	25.21	5349.4
		25.22	16671.7	25.22	13000.6	20.55	10400.8	25.22	5317.2
		25.23	16642.1	25.23	13023.7	20.56	10381.7	25.23	5323.5
		25.25	16630	25.25	12993	20.57	10391.7	25.25	5246.6
		25.26	16654	25.26	13002.1	20.58	10466.7	25.26	5272.5
		25.27	16635.3	25.27	12906.2	20.59	10448.3	25.27	5334.6
		25.29	16628.6	25.29	12951.2	20.6	10345	25.29	5333
		25.3	16643	25.3	12976	20.61	10289.2	25.3	5365
		25.31	16638.8	25.31	12960.2	20.62	10335	25.31	5344.8
		25.32	16649.5	25.32	12947	20.63	10363.3	25.32	5292.1
		25.34	16657.4	25.34	12873.3	20.64	10391.7	25.34	5311
		25.35	16635.9	25.35	12921.2	20.65	10391.7	25.35	5306.4
		25.36	16562.6	25.36	12939.1	20.66	10381.7	25.36	5271.2
		25.38	16621.1	25.38	12925.2	20.67	10420	25.38	5267.1
		25.39	16575	25.39	12907.8	20.68	10400.8	25.39	5271.9
		25.4	16614	25.4	12872.3	20.69	10381.7	25.4	5314.2
		25.42	16620	25.42	12920.7	20.7	10354.2	25.42	5309.1
		25.43	16661.9	25.43	12909.9	20.71	10345	25.43	5306.5
		25.44	16639.3	25.44	12861.2	20.72	10345	25.44	5321.2
		25.45	16616.6	25.45	12909	20.73	10354.2	25.45	5320.6
		25.47	16677.1	25.47	12897.9	20.74	10372.5	25.47	5346.9
		25.48	16643.8	25.48	12809	20.75	10400.8	25.48	5292.3
		25.49	16650.1	25.49	12817.5	20.76	10372.5	25.49	5309.8
		25.51	16634.7	25.51	12902.6	20.77	10345	25.51	5281.6
		25.52	16637.1	25.52	12899.1	20.78	10307.5	25.52	5320.7
		25.53	16594	25.53	12913.1	20.79	10280	25.53	5293.8
		25.55	16651.4	25.55	12913.3	20.8	10270.8	25.55	5332.6
		25.56	16621.3	25.56	12880.1	20.81	10307.5	25.56	5252.2
		25.57	16557.1	25.57	12834.8	20.82	10307.5	25.57	5282.1
		25.58	16625.3	25.58	12829	20.83	10252.5	25.58	5317
		25.6	16675.8	25.6	12872.3	20.84	10280	25.6	5316.5
		25.61	16666	25.61	12815.1	20.85	10270.8	25.61	5276.1
		25.62	16673.6	25.62	12854.7	20.86	10280	25.62	5358.3
		25.64	16656.4	25.64	12900.2	20.87	10307.5	25.64	5321.7
		25.65	16670	25.65	12833	20.88	10280	25.65	5284.1
		25.66	16666.2	25.66	12788.7	20.89	10270.8	25.66	5263.8
		25.68	16640.9	25.68	12867	20.9	10261.7	25.68	5244.9
		25.69	16676.9	25.69	12845.6	20.91	10252.5	25.69	5309
		25.7	16731.5	25.7	12808.6	20.92	10252.5	25.7	5308.3
		25.71	16670.4	25.71	12747	20.93	10289.2	25.71	5301.5
		25.73	16623.8	25.73	12830.5	20.94	10280	25.73	5294.6
		25.74	16628.7	25.74	12781.2	20.95	10261.7	25.74	5274.1
		25.75	16613	25.75	12795.5	20.96	10243.3	25.75	5240.8
		25.77	16625.5	25.77	12906.6	20.97	10252.5	25.77	5272.3
		25.78	16693.7	25.78	12763.1	20.98	10261.7	25.78	5208.1
		25.79	16704.4	25.79	12784.9	20.99	10252.5	25.79	5304.1
		25.81	16652.9	25.81	12812.5	21	10225	25.81	5337.2
		25.82	16684.8	25.82	12813.5	21.01	10225	25.82	5301.2
		25.83	16573.3	25.83	12808.8	21.02	10234.2	25.83	5273.2
		25.84	16623.7	25.84	12831	21.03	10252.5	25.84	5248.4
		25.86	16633.3	25.86	12817.3	21.04	10243.3	25.86	5252.1
		25.87	16633.7	25.87	12793.7	21.05	10153.3	25.87	5276.5
		25.88	16635	25.88	12808.8	21.06	10170.8	25.88	5332.8
		25.9	16568	25.9	12792.1	21.07	10180	25.9	5267.7
		25.91	16597	25.91	12741.1	21.08	10170.8	25.91	5232.1
		25.92	16591.6	25.92	12755.5	21.09	10215.8	25.92	5284.5
		25.94	16605.6	25.94	12746.7	21.1	10234.2	25.94	5259
		25.95	16629.3	25.95	12793.8	21.11	10225	25.95	5274
		25.96	16620.7	25.96	12800.3	21.12	10206.7	25.96	5255.4
		25.97	16630.6	25.97	12734.5	21.13	10225	25.97	5239.9
		25.99	16615.1	25.99	12763.8	21.14	10206.7	25.99	5238
		26	16635.2	26	12785.7	21.15	10161.7	26	5238
		26.01	16643.5	26.01	12771.4	21.16	10126.7	26.01	5217.9
		26.03	16585.4	26.03	12737.6	21.17	10117.5	26.03	5248
		26.04	16617.9	26.04	12767.5	21.18	10144.2	26.04	5270
		26.05	16592.9	26.05	12720.9	21.19	10135	26.05	5268.7
		26.07	16613.4	26.07	12725.6	21.2	10135	26.07	5267.7
		26.08	16617.3	26.08	12724.1	21.21	10180	26.08	5233.8
		26.09	16602.8	26.09	12720.2	21.22	10108.3	26.09	5230.2
		26.1	16595.6	26.1	12707.5	21.23	10117.5	26.1	5235.9
		26.12	16609.9	26.12	12690.9	21.24	10144.2	26.12	5238.3
		26.13	16644.2	26.13	12717.8	21.25	10153.3	26.13	5238.6
		26.14	16693.4	26.14	12727.9	21.26	10161.7	26.14	5241.8
		26.16	16674.1	26.16	12764.9	21.27	10215.8	26.16	5224.5
		26.17	16680.6	26.17	12756.9	21.28	10225	26.17	5217.5
		26.18	16709.7	26.18	12722.9	21.29	10161.7	26.18	5256.3
		26.2	16657.3	26.2	12714.6	21.3	10064.2	26.2	5255.9
		26.21	16620.4	26.21	12690.3	21.31	10108.3	26.21	5223.6
		26.22	16668.3	26.22	12692.3	21.32	10144.2	26.22	5235.9
		26.23	16659.4	26.23	12679.1	21.33	10126.7	26.23	5267.1
		26.25	16600.6	26.25	12653	21.34	10055.8	26.25	5279
		26.26	16641.9	26.26	12675.7	21.35	10081.7	26.26	5254.2
		26.27	16722.4	26.27	12702	21.36	10081.7	26.27	5248.3
		26.29	16760.3	26.29	12702.6	21.37	10064.2	26.29	5269
		26.3	16768.1	26.3	12720.8	21.38	10081.7	26.3	5298.5
		26.31	16745.9	26.31	12733.9	21.39	10081.7	26.31	5275
		26.33	16726.6	26.33	12724.1	21.4	10029.2	26.33	5211.1
		26.34	16725	26.34	12719.2	21.41	10020.8	26.34	5218
		26.35	16736.3	26.35	12699.2	21.42	10081.7	26.35	5251.5
		26.36	16750.4	26.36	12691.1	21.43	9995	26.36	5263.3
		26.38	16758.1	26.38	12696.5	21.44	10073.3	26.38	5247.2
		26.39	16799.3	26.39	12682.5	21.45	10126.7	26.39	5261.2
		26.4	16807.1	26.4	12666.9	21.46	10046.7	26.4	5259.4
		26.42	16798.1	26.42	12668.5	21.47	10029.2	26.42	5228.9
		26.43	16848.4	26.43	12668.8	21.48	10046.7	26.43	5234.6
		26.44	16853	26.44	12718.6	21.49	10064.2	26.44	5264.5
		26.46	16924.8	26.46	12741.3	21.5	10073.3	26.46	5185.6
		26.47	16970.6	26.47	12726.5	21.51	10020.8	26.47	5183.3
		26.48	16994.4	26.48	12650.1	21.52	10038.3	26.48	5182
		26.49	16995.8	26.49	12594.1	21.53	10011.7	26.49	5177.2
		26.51	16970.4	26.51	12681.2	21.54	9951.7	26.51	5174.5
		26.52	17016.8	26.52	12670.2	21.55	9943.3	26.52	5213.2
		26.53	17007.3	26.53	12651.5	21.56	10003.3	26.53	5216.7
		26.55	17059.4	26.55	12632.1	21.57	10003.3	26.55	5213.1
		26.56	17111.8	26.56	12653.9	21.58	9960	26.56	5225.8
		26.57	17175.3	26.57	12619.3	21.59	9934.2	26.57	5158.2
		26.59	17150.2	26.59	12570.2	21.6	9985.8	26.59	5190.2
		26.6	17171.5	26.6	12636	21.61	9960	26.6	5255.5
		26.61	17172.2	26.61	12632.1	21.62	9925.8	26.61	5246
		26.62	17194.2	26.62	12662.8	21.63	9969.2	26.62	5220
		26.64	17207.8	26.64	12664.4	21.64	10029.2	26.64	5184.7
		26.65	17211.1	26.65	12633.6	21.65	9960	26.65	5181.7
		26.66	17194.1	26.66	12708.5	21.66	9900.8	26.66	5195.1
		26.68	17164.3	26.68	12650.7	21.67	9909.2	26.68	5225.3
		26.69	17135.9	26.69	12550.3	21.68	9934.2	26.69	5218
		26.7	17066.5	26.7	12631.5	21.69	9960	26.7	5160.9
		26.72	17034.4	26.72	12644.5	21.7	9943.3	26.72	5172
		26.73	16977.1	26.73	12664.4	21.71	9891.7	26.73	5160.7
		26.74	16976.5	26.74	12601.7	21.72	9925.8	26.74	5193.1
		26.75	16902.1	26.75	12561.4	21.73	9969.2	26.75	5229.1
		26.77	16888.2	26.77	12598.8	21.74	9969.2	26.77	5254.2
		26.78	16858.7	26.78	12611.4	21.75	9925.8	26.78	5222
		26.79	16817.9	26.79	12654.6	21.76	9925.8	26.79	5136.1
		26.81	16836.5	26.81	12578.3	21.77	9951.7	26.81	5174.3
		26.82	16808.5	26.82	12670.1	21.78	9951.7	26.82	5180.2
		26.83	16752.9	26.83	12620.6	21.79	9917.5	26.83	5211
		26.85	16781	26.85	12564	21.8	9858.3	26.85	5119.4
		26.86	16753.3	26.86	12613.4	21.81	9883.3	26.86	5157.7
		26.87	16720.3	26.87	12654.6	21.82	9917.5	26.87	5173.1
		26.88	16731.5	26.88	12523.4	21.83	9917.5	26.88	5198
		26.9	16748.4	26.9	12570	21.84	9883.3	26.9	5132.3
		26.91	16689.4	26.91	12568.8	21.85	9900.8	26.91	5146.6
		26.92	16721	26.92	12652	21.86	9841.7	26.92	5207
		26.94	16745	26.94	12565.9	21.87	9791.7	26.94	5157.5
		26.95	16676.2	26.95	12635.5	21.88	9816.7	26.95	5218.7
		26.96	16650.3	26.96	12523.5	21.89	9841.7	26.96	5196.7
		26.98	16685.4	26.98	12565.1	21.9	9808.3	26.98	5137.5
		26.99	16565.7	26.99	12597.4	21.91	9791.7	26.99	5125.5
		27	16678.2	27	12508.8	21.92	9816.7	27	5125
		27.01	16632.6	27.01	12565.3	21.93	9850	27.01	5143.6
		27.03	16619.5	27.03	12531.4	21.94	9850	27.03	5156
		27.04	16700.8	27.04	12477	21.95	9841.7	27.04	5156.1
		27.05	16646.5	27.05	12521.5	21.96	9833.3	27.05	5202.8
		27.07	16628.8	27.07	12639.2	21.97	9800	27.07	5188.4
		27.08	16667.2	27.08	12596.7	21.98	9800	27.08	5140.2
		27.09	16707	27.09	12558.5	21.99	9775	27.09	5138.4
		27.11	16692.3	27.11	12560	22	9750.8	27.11	5195.8
		27.12	16676	27.12	12589.9	22.01	9750.8	27.12	5206.7
		27.13	16726.4	27.13	12537.8	22.02	9742.5	27.13	5148.1
		27.14	16704.4	27.14	12561.9	22.03	9791.7	27.14	5127.9
		27.16	16741.2	27.16	12569.8	22.04	9825	27.16	5140.8
		27.17	16816.7	27.17	12501.9	22.05	9775	27.17	5187.8
		27.18	16818.9	27.18	12554.9	22.06	9767.5	27.18	5203.6
		27.2	16823.4	27.2	12539.6	22.07	9759.2	27.2	5171.8
		27.21	16885.7	27.21	12582.6	22.08	9742.5	27.21	5182.5
		27.22	16871.9	27.22	12536.8	22.09	9710	27.22	5141.7
		27.24	16880.5	27.24	12518.2	22.1	9759.2	27.24	5156.9
		27.25	16950.5	27.25	12469.9	22.11	9750.8	27.25	5158.5
		27.26	16958.7	27.26	12496.3	22.12	9775	27.26	5153.8
		27.27	16971.9	27.27	12579	22.13	9825	27.27	5178.6
		27.29	17088	27.29	12620.6	22.14	9726.7	27.29	5149.8
		27.3	17120.9	27.3	12560.1	22.15	9702.5	27.3	5097.3
		27.31	17098.5	27.31	12530.9	22.16	9710	27.31	5098.1
		27.33	17129.4	27.33	12473.3	22.17	9718.3	27.33	5146.5
		27.34	17133.2	27.34	12446.6	22.18	9694.2	27.34	5184.1
		27.35	17161.7	27.35	12503.1	22.19	9718.3	27.35	5139.2
		27.37	17166.9	27.37	12510.5	22.2	9750.8	27.37	5097.8
		27.38	17115.8	27.38	12538.5	22.21	9734.2	27.38	5155.9
		27.39	17112.2	27.39	12526.9	22.22	9598.3	27.39	5156.3
		27.4	17081.9	27.4	12506.5	22.23	9685.8	27.4	5135.1
		27.42	17002.2	27.42	12523.7	22.24	9678.3	27.42	5153.3
		27.43	16968.5	27.43	12508.7	22.25	9606.7	27.43	5130.7
		27.44	16980.4	27.44	12503.4	22.26	9544.2	27.44	5137.9
		27.46	16905.5	27.46	12516.9	22.27	9622.5	27.46	5162.3
		27.47	16853.1	27.47	12563	22.28	9694.2	27.47	5136.9
		27.48	16846.8	27.48	12550.6	22.29	9734.2	27.48	5139.5
		27.5	16763.7	27.5	12531.9	22.3	9702.5	27.5	5143.5
		27.51	16734.9	27.51	12499.4	22.31	9661.7	27.51	5150.1
		27.52	16725.4	27.52	12505.2	22.32	9654.2	27.52	5168.3
		27.53	16698	27.53	12520.9	22.33	9661.7	27.53	5136.3
		27.55	16698.5	27.55	12496.6	22.34	9678.3	27.55	5141.1
		27.56	16659.5	27.56	12460.8	22.35	9638.3	27.56	5142.2
		27.57	16630.8	27.57	12462.2	22.36	9606.7	27.57	5098.4
		27.59	16616.3	27.59	12476.2	22.37	9614.2	27.59	5123
		27.6	16609.9	27.6	12427.7	22.38	9645.8	27.6	5122.4
		27.61	16587.4	27.61	12442.6	22.39	9622.5	27.61	5119.3
		27.63	16580	27.63	12477.7	22.4	9583.3	27.63	5134.7
		27.64	16610.1	27.64	12466.1	22.41	9590.8	27.64	5085.7
		27.65	16563.7	27.65	12476.8	22.42	9622.5	27.65	5118.4
		27.66	16538.1	27.66	12440.4	22.43	9606.7	27.66	5182.3
		27.68	16556.8	27.68	12419.1	22.44	9590.8	27.68	5163.5
		27.69	16532.9	27.69	12438.9	22.45	9590.8	27.69	5121.1
		27.7	16524.4	27.7	12431.6	22.46	9590.8	27.7	5126.1
		27.72	16539.7	27.72	12448.7	22.47	9560	27.72	5156.5
		27.73	16501.9	27.73	12473.5	22.48	9606.7	27.73	5112.6
		27.74	16509.9	27.74	12461	22.49	9590.8	27.74	5097.4
		27.76	16503.2	27.76	12475.4	22.5	9567.5	27.76	5122.8
		27.77	16495.2	27.77	12476.6	22.51	9575	27.77	5135.7
		27.78	16502.7	27.78	12452.2	22.52	9567.5	27.78	5138.7
		27.79	16506.2	27.79	12432	22.53	9614.2	27.79	5138.2
		27.81	16531.3	27.81	12448.1	22.54	9630	27.81	5096.7
		27.82	16490.3	27.82	12465.9	22.55	9583.3	27.82	5079
		27.83	16430.7	27.83	12478.7	22.56	9598.3	27.83	5069.7
		27.85	16440.8	27.85	12487.7	22.57	9560	27.85	5121.5
		27.86	16431.8	27.86	12446.2	22.58	9513.3	27.86	5106.3
		27.87	16454.7	27.87	12420.5	22.59	9498.3	27.87	5135.9
		27.89	16490.1	27.89	12411.3	22.6	9513.3	27.89	5128.5
		27.9	16472.7	27.9	12480.2	22.61	9482.5	27.9	5130.3
		27.91	16440.2	27.91	12468	22.62	9467.5	27.91	5140.6
		27.92	16448.3	27.92	12473.5	22.63	9482.5	27.92	5044.5
		27.94	16455.1	27.94	12497.6	22.64	9505.8	27.94	5056.4
		27.95	16463.7	27.95	12483.2	22.65	9505.8	27.95	5098.3
		27.96	16502.5	27.96	12446.1	22.66	9520.8	27.96	5115.9
		27.98	16484.5	27.98	12369.8	22.67	9513.3	27.98	5097.8
		27.99	16451.1	27.99	12480.3	22.68	9452.5	27.99	5097.9
		28	16496.3	28	12469.1	22.69	9513.3	28	5061.7
		28.02	16466	28.02	12487.7	22.7	9513.3	28.02	5046.6
		28.03	16453.5	28.03	12462.1	22.71	9498.3	28.03	5094.5
		28.04	16462.5	28.04	12458.6	22.72	9490	28.04	5091.3
		28.05	16420.2	28.05	12412	22.73	9482.5	28.05	5083.3
		28.07	16447.1	28.07	12463.4	22.74	9498.3	28.07	5062.1
		28.08	16504.2	28.08	12463.8	22.75	9490	28.08	5065.9
		28.09	16427.5	28.09	12440.6	22.76	9452.5	28.09	4990
		28.11	16497.6	28.11	12392.9	22.77	9407.5	28.11	5056.2
		28.12	16522.3	28.12	12449	22.78	9407.5	28.12	5053.9
		28.13	16469.7	28.13	12457.5	22.79	9415	28.13	5102.2
		28.15	16476.7	28.15	12426.8	22.8	9430	28.15	5069.6
		28.16	16491.4	28.16	12420.5	22.81	9482.5	28.16	5091
		28.17	16515.4	28.17	12365.3	22.82	9490	28.17	5076.7
		28.18	16518.4	28.18	12414.2	22.83	9475	28.18	5107.8
		28.2	16540.9	28.2	12445.3	22.84	9452.5	28.2	5002.5
		28.21	16555.2	28.21	12455.6	22.85	9422.5	28.21	5128.3
		28.22	16636.1	28.22	12432.6	22.86	9392.5	28.22	5089.7
		28.24	16601.2	28.24	12373.2	22.87	9415	28.24	5054.1
		28.25	16639.2	28.25	12386.8	22.88	9430	28.25	4999.7
		28.26	16637.4	28.26	12387	22.89	9348.3	28.26	5069.4
		28.28	16572.5	28.28	12438.3	22.9	9348.3	28.28	5138.7
		28.29	16587.1	28.29	12372	22.91	9370.8	28.29	5088.3
		28.3	16567	28.3	12414.5	22.92	9385	28.3	5057.6
		28.31	16628.8	28.31	12328.8	22.93	9334.2	28.31	5097.3
		28.33	16600.3	28.33	12428.8	22.94	9392.5	28.33	5028.6
		28.34	16661.4	28.34	12389.3	22.95	9385	28.34	5068.9
		28.35	16584.2	28.35	12429.5	22.96	9385	28.35	5063
		28.37	16529.4	28.37	12413.3	22.97	9407.5	28.37	5080
		28.38	16618.9	28.38	12392.3	22.98	9326.7	28.38	5043.8
		28.39	16555.5	28.39	12415.5	22.99	9320	28.39	5042.5
		28.41	16531.6	28.41	12399.9	23	9326.7	28.41	5056
		28.42	16455.9	28.42	12392.7	23.01	9326.7	28.42	5038.3
		28.43	16423.2	28.43	12489.6	23.02	9378.3	28.43	5082.5
		28.44	16434.3	28.44	12370.3	23.03	9392.5	28.44	5085.1
		28.46	16418.1	28.46	12411.1	23.04	9370.8	28.46	5150.3
		28.47	16457.3	28.47	12394.7	23.05	9348.3	28.47	5057.6
		28.48	16408.2	28.48	12377.5	23.06	9355.8	28.48	5076.1
		28.5	16411.9	28.5	12396.6	23.07	9378.3	28.5	5018.9
		28.51	16414.5	28.51	12354.7	23.08	9355.8	28.51	5007.5
		28.52	16391.8	28.52	12356.8	23.09	9341.7	28.52	5031.6
		28.54	16327.1	28.54	12348.7	23.1	9378.3	28.54	5024.2
		28.55	16368.9	28.55	12355.6	23.11	9370.8	28.55	5054.9
		28.56	16385.3	28.56	12389	23.12	9355.8	28.56	5063.8
		28.57	16400.7	28.57	12386.4	23.13	9326.7	28.57	5076.3
		28.59	16391.1	28.59	12368.1	23.14	9298.3	28.59	5098.5
		28.6	16395	28.6	12368	23.15	9248.3	28.6	5031.6
		28.61	16372.2	28.61	12393.4	23.16	9298.3	28.61	4959.7
		28.63	16359	28.63	12403	23.17	9341.7	28.63	5005
		28.64	16360.3	28.64	12383	23.18	9312.5	28.64	5014.8
		28.65	16374.1	28.65	12373.3	23.19	9305	28.65	5010.4
		28.67	16355.7	28.67	12363.6	23.2	9305	28.67	5005.3
		28.68	16346.6	28.68	12376.2	23.21	9298.3	28.68	5031.7
		28.69	16360.3	28.69	12401.3	23.22	9283.3	28.69	5024.9
		28.7	16343.6	28.7	12386.3	23.23	9305	28.7	5000.8
		28.72	16341	28.72	12405.8	23.24	9334.2	28.72	5006
		28.73	16368.1	28.73	12385.3	23.25	9341.7	28.73	5008
		28.74	16348.2	28.74	12357.9	23.26	9334.2	28.74	4992.2
		28.76	16348.3	28.76	12333.8	23.27	9305	28.76	4999.6
		28.77	16330	28.77	12331.4	23.28	9269.2	28.77	5049
		28.78	16354.7	28.78	12344.1	23.29	9248.3	28.78	5069.6
		28.8	16376.9	28.8	12385.8	23.3	9234.2	28.8	5019.9
		28.81	16392	28.81	12394.3	23.31	9205.8	28.81	5005.1
		28.82	16379.9	28.82	12329.5	23.32	9248.3	28.82	5032.7
		28.83	16348.8	28.83	12337.1	23.33	9283.3	28.83	5023
		28.85	16355.4	28.85	12366.4	23.34	9283.3	28.85	5014
		28.86	16343.9	28.86	12353.9	23.35	9226.7	28.86	5026.7
		28.87	16310.9	28.87	12375	23.36	9226.7	28.87	5022.8
		28.89	16317.3	28.89	12390.5	23.37	9220	28.89	5018.5
		28.9	16305.8	28.9	12401.7	23.38	9205.8	28.9	5031.8
		28.91	16315.2	28.91	12392.1	23.39	9192.5	28.91	5052.6
		28.93	16339.4	28.93	12368.5	23.4	9199.2	28.93	5046.1
		28.94	16318.8	28.94	12329.9	23.41	9185	28.94	5007
		28.95	16301.7	28.95	12307.5	23.42	9185	28.95	4967.5
		28.96	16294.3	28.96	12311.7	23.43	9213.3	28.96	4959.6
		28.98	16345.8	28.98	12327.9	23.44	9255	28.98	4984.5
		28.99	16389.1	28.99	12407.2	23.45	9226.7	28.99	5010.7
		29	16370.7	29	12375.5	23.46	9220	29	5035.4
		29.02	16347.7	29.02	12331.6	23.47	9234.2	29.02	5041.2
		29.03	16371.5	29.03	12317.7	23.48	9234.2	29.03	5029.8
		29.04	16387.6	29.04	12314.6	23.49	9157.5	29.04	4986.2
		29.06	16362.4	29.06	12324	23.5	9157.5	29.06	4980.7
		29.07	16337.8	29.07	12312.7	23.51	9213.3	29.07	5004.7
		29.08	16330.5	29.08	12336.3	23.52	9240.8	29.08	5007.2
		29.09	16326.3	29.09	12320.2	23.53	9164.2	29.09	5030.1
		29.11	16342.9	29.11	12339.3	23.54	9171.7	29.11	5019.7
		29.12	16341	29.12	12352.9	23.55	9213.3	29.12	4994
		29.13	16346.7	29.13	12354.3	23.56	9205.8	29.13	5010.4
		29.15	16365.3	29.15	12351.6	23.57	9171.7	29.15	4981.5
		29.16	16332.8	29.16	12345.6	23.58	9192.5	29.16	4958.5
		29.17	16343.3	29.17	12315	23.59	9205.8	29.17	4995.9
		29.19	16313.9	29.19	12380.5	23.6	9185	29.19	5018.9
		29.2	16287.4	29.2	12356.6	23.61	9185	29.2	4994.5
		29.21	16326.8	29.21	12298.3	23.62	9150.8	29.21	4989.9
		29.22	16336.2	29.22	12317.1	23.63	9123.3	29.22	5020.8
		29.24	16313.7	29.24	12322.5	23.64	9137.5	29.24	5022.1
		29.25	16322.3	29.25	12277.8	23.65	9144.2	29.25	5032.5
		29.26	16304	29.26	12287.7	23.66	9171.7	29.26	5008.7
		29.28	16313.1	29.28	12326.2	23.67	9192.5	29.28	4996.5
		29.29	16353.2	29.29	12330.2	23.68	9192.5	29.29	4971.5
		29.3	16300.8	29.3	12342.9	23.69	9171.7	29.3	4990.9
		29.32	16303.1	29.32	12265.1	23.7	9164.2	29.32	4998.6
		29.33	16316.8	29.33	12269.6	23.71	9137.5	29.33	5008.8
		29.34	16330.8	29.34	12335.3	23.72	9110	29.34	4970
		29.35	16325.6	29.35	12311.7	23.73	9130	29.35	4969.1
		29.37	16289.7	29.37	12293.5	23.74	9123.3	29.37	5023.5
		29.38	16327.5	29.38	12309.8	23.75	9130	29.38	4982.4
		29.39	16307.3	29.39	12357.2	23.76	9144.2	29.39	4950.5
		29.41	16364.4	29.41	12341.2	23.77	9130	29.41	5003.9
		29.42	16288	29.42	12266.3	23.78	9096.7	29.42	4958.2
		29.43	16382.5	29.43	12352.8	23.79	9116.7	29.43	4946.1
		29.45	16328.3	29.45	12325.8	23.8	9150.8	29.45	4999.4
		29.46	16354.8	29.46	12282.3	23.81	9192.5	29.46	4980
		29.47	16338.3	29.47	12235.3	23.82	9157.5	29.47	4978.3
		29.48	16304.1	29.48	12359	23.83	9130	29.48	4949.1
		29.5	16328.3	29.5	12296.6	23.84	9116.7	29.5	4952.3
		29.51	16328.4	29.51	12341.2	23.85	9103.3	29.51	4987.8
		29.52	16333.4	29.52	12311.3	23.86	9110	29.52	4978.6
		29.54	16304.4	29.54	12330.1	23.87	9096.7	29.54	5020.8
		29.55	16364.3	29.55	12351.9	23.88	9096.7	29.55	4973.2
		29.56	16333.1	29.56	12257.4	23.89	9110	29.56	4939.5
		29.58	16313.3	29.58	12291.1	23.9	9083.3	29.58	5005.3
		29.59	16346.9	29.59	12332.5	23.91	9070	29.59	4981.9
		29.6	16295.5	29.6	12378	23.92	9070	29.6	4933.2
		29.61	16353.4	29.61	12310	23.93	9083.3	29.61	4943.3
		29.63	16351.7	29.63	12261.1	23.94	9096.7	29.63	4890.7
		29.64	16285.2	29.64	12358	23.95	9056.7	29.64	4907.4
		29.65	16300	29.65	12295.5	23.96	9056.7	29.65	4966.7
		29.67	16350.7	29.67	12249.1	23.97	9063.3	29.67	4983.8
		29.68	16300.6	29.68	12331	23.98	9056.7	29.68	4955.4
		29.69	16328.3	29.69	12251.5	23.99	9063.3	29.69	4915.7
		29.71	16266.2	29.71	12290.8	24	9076.7	29.71	5020.5
		29.72	16332	29.72	12332.6	24.01	9076.7	29.72	5000.5
		29.73	16316.4	29.73	12285.8	24.02	9043.3	29.73	4969.3
		29.74	16296	29.74	12293.1	24.03	9096.7	29.74	4921.8
		29.76	16313.3	29.76	12295.2	24.04	9083.3	29.76	4968.4
		29.77	16330.1	29.77	12312.4	24.05	9050	29.77	4990.6
		29.78	16304.9	29.78	12273.5	24.06	9010.8	29.78	4976.7
		29.8	16302.1	29.8	12268	24.07	9017.5	29.8	4998
		29.81	16295.1	29.81	12274.6	24.08	9043.3	29.81	4935.5
		29.82	16330.3	29.82	12310.6	24.09	9050	29.82	4963.6
		29.84	16325.9	29.84	12254.7	24.1	9036.7	29.84	4965.1
		29.85	16313.2	29.85	12274.3	24.11	9030.8	29.85	4953.6
		29.86	16302.3	29.86	12227	24.12	9030.8	29.86	4919.2
		29.87	16308	29.87	12267.8	24.13	9043.3	29.87	4929.9
		29.89	16305	29.89	12307.2	24.14	9043.3	29.89	4928.9
		29.9	16253.4	29.9	12292.9	24.15	9004.2	29.9	4930.4
		29.91	16257.7	29.91	12244.1	24.16	9017.5	29.91	4934.2
		29.93	16280.7	29.93	12252.8	24.17	9017.5	29.93	4977.4
		29.94	16280.3	29.94	12276.3	24.18	9010.8	29.94	4964.3
		29.95	16304.2	29.95	12282.7	24.19	9024.2	29.95	4935.9
		29.97	16317.7	29.97	12321.6	24.2	8965.8	29.97	4952.7
		29.98	16317	29.98	12318.6	24.21	8998.3	29.98	4951.3
		29.99	16306.7	29.99	12304.7	24.22	9030.8	29.99	4912.1
		30	16328.3	30	12299.1	24.23	9004.2	30	4931.3
		30.02	16304	30.02	12271.5	24.24	8953.3	30.02	4946.5
		30.03	16307	30.03	12264.5	24.25	8960	30.03	4923.9
		30.04	16303.3	30.04	12285.1	24.26	8979.2	30.04	4928.1
		30.06	16291.3	30.06	12316.9	24.27	8979.2	30.06	4948.3
		30.07	16306.7	30.07	12289.7	24.28	8998.3	30.07	4929.9
		30.08	16297.8	30.08	12253.8	24.29	8998.3	30.08	4936.5
		30.1	16321.2	30.1	12253.8	24.3	9017.5	30.1	4960.5
		30.11	16321.3	30.11	12259.7	24.31	9036.7	30.11	4947.2
		30.12	16302.7	30.12	12237.5	24.32	8972.5	30.12	4955.9
		30.13	16278.8	30.13	12244.8	24.33	8965.8	30.13	4959.2
		30.15	16294.1	30.15	12242.3	24.34	8965.8	30.15	4959.9
		30.16	16307.5	30.16	12228.3	24.35	8953.3	30.16	4934
		30.17	16296	30.17	12241.8	24.36	8953.3	30.17	4921.2
		30.19	16299.2	30.19	12283.1	24.37	9004.2	30.19	4914.6
		30.2	16282.7	30.2	12247.6	24.38	8985	30.2	4910
		30.21	16280.7	30.21	12224	24.39	8960	30.21	4912.9
		30.23	16296.4	30.23	12264.3	24.4	8985	30.23	4925.2
		30.24	16279.5	30.24	12255.1	24.41	8972.5	30.24	4938.8
		30.25	16263.5	30.25	12247.5	24.42	8965.8	30.25	4906.4
		30.26	16261	30.26	12232.5	24.43	8960	30.26	4915.1
		30.28	16271.1	30.28	12240.9	24.44	8946.7	30.28	4933.1
		30.29	16273.2	30.29	12272.7	24.45	8903.3	30.29	4909.3
		30.3	16272.1	30.3	12279.2	24.46	8909.2	30.3	4873.4
		30.32	16313.8	30.32	12250.6	24.47	8934.2	30.32	4870.3
		30.33	16299.3	30.33	12231.4	24.48	8946.7	30.33	4897.8
		30.34	16281.1	30.34	12277.2	24.49	8960	30.34	4910.2
		30.36	16289.4	30.36	12290.3	24.5	8946.7	30.36	4927.1
		30.37	16287.1	30.37	12262.2	24.51	8946.7	30.37	4906.9
		30.38	16269.2	30.38	12263.6	24.52	8953.3	30.38	4911.5
		30.39	16263.3	30.39	12231.5	24.53	8960	30.39	4941.5
		30.41	16285.4	30.41	12234.6	24.54	8934.2	30.41	4966.1
		30.42	16260.4	30.42	12214.2	24.55	8890.8	30.42	4954.6
		30.43	16276.2	30.43	12204	24.56	8854.2	30.43	4917.1
		30.45	16259.8	30.45	12259.3	24.57	8860	30.45	4926.2
		30.46	16239.1	30.46	12266.9	24.58	8866.7	30.46	4878.8
		30.47	16289.6	30.47	12270.8	24.59	8872.5	30.47	4881.5
		30.49	16269.3	30.49	12248.3	24.6	8872.5	30.49	4890.8
		30.5	16263.3	30.5	12257.8	24.61	8860	30.5	4897.3
		30.51	16291.2	30.51	12233.8	24.62	8885	30.51	4935.4
		30.52	16281.6	30.52	12227	24.63	8896.7	30.52	4919
		30.54	16260.4	30.54	12213	24.64	8903.3	30.54	4938.4
		30.55	16308.2	30.55	12242.4	24.65	8885	30.55	4916.1
		30.56	16250.3	30.56	12211.1	24.66	8896.7	30.56	4893.1
		30.58	16246.6	30.58	12240.6	24.67	8885	30.58	4902.5
		30.59	16294.1	30.59	12249.9	24.68	8890.8	30.59	4889.1
		30.6	16262	30.6	12214.6	24.69	8934.2	30.6	4862.6
		30.62	16279.4	30.62	12211.6	24.7	8872.5	30.62	4885.1
		30.63	16300.4	30.63	12256.1	24.71	8866.7	30.63	4889.9
		30.64	16281.3	30.64	12202.2	24.72	8872.5	30.64	4849.9
		30.65	16234.7	30.65	12146.7	24.73	8878.3	30.65	4880.2
		30.67	16316.2	30.67	12287.3	24.74	8915.8	30.67	4927.8
		30.68	16327.1	30.68	12233.7	24.75	8896.7	30.68	4870.9
		30.69	16308.4	30.69	12221.6	24.76	8860	30.69	4872.8
		30.71	16286.7	30.71	12203.2	24.77	8848.3	30.71	4929.9
		30.72	16305.3	30.72	12243.6	24.78	8896.7	30.72	4885.8
		30.73	16291.8	30.73	12173.2	24.79	8878.3	30.73	4913.2
		30.75	16252	30.75	12205	24.8	8848.3	30.75	4857.3
		30.76	16304.3	30.76	12206	24.81	8830	30.76	4871.5
		30.77	16253.7	30.77	12220.8	24.82	8841.7	30.77	4868.1
		30.78	16292.6	30.78	12244.1	24.83	8848.3	30.78	4913.4
		30.8	16343	30.8	12174.4	24.84	8866.7	30.8	4900.8
		30.81	16353.1	30.81	12208.1	24.85	8885	30.81	4873.2
		30.82	16337.1	30.82	12240.9	24.86	8872.5	30.82	4850.8
		30.84	16288.8	30.84	12237.8	24.87	8890.8	30.84	4886.6
		30.85	16296.4	30.85	12298.7	24.88	8878.3	30.85	4854.1
		30.86	16278.9	30.86	12197.7	24.89	8854.2	30.86	4898.7
		30.88	16348	30.88	12234.4	24.9	8835.8	30.88	4868.5
		30.89	16249.7	30.89	12195.1	24.91	8848.3	30.89	4843.7
		30.9	16236.3	30.9	12176.7	24.92	8848.3	30.9	4943.2
		30.91	16287.3	30.91	12219.9	24.93	8841.7	30.91	4848.8
		30.93	16250.4	30.93	12168.2	24.94	8841.7	30.93	4872.3
		30.94	16234.7	30.94	12221.9	24.95	8830	30.94	4887.1
		30.95	16288.6	30.95	12215.8	24.96	8818.3	30.95	4872.3
		30.97	16319.3	30.97	12246.1	24.97	8818.3	30.97	4871
		30.98	16251.1	30.98	12208.3	24.98	8830	30.98	4860.2
		30.99	16269.1	30.99	12171.8	24.99	8841.7	30.99	4844.7
[truncated: 4,499 more rows]

## Sheet: Fig. 2d
		Strain (%)	Stress (MPa)	Strain (%)	Stress (MPa)	Strain (%)	Stress (MPa)
		0	0.001	0	0.001	0	0.001
		0.626	0.006	1.257	0.212	1.842	0.005
		1.643	0.068	3.057	0.557	4.833	0.145
		2.644	0.115	5.058	0.853	7.772	0.259
		3.644	0.168	7.06	1.057	10.704	0.383
		4.645	0.216	9.06	1.217	13.64	0.5
		5.644	0.257	11.061	1.343	16.572	0.598
		6.644	0.303	13.06	1.453	19.505	0.713
		7.644	0.343	15.06	1.554	22.438	0.808
		8.644	0.38	17.06	1.638	25.372	0.9
		9.644	0.419	19.06	1.718	28.306	1
		10.644	0.453	21.061	1.791	31.239	1.087
		11.644	0.485	23.06	1.856	34.172	1.168
		12.644	0.52	25.06	1.92	37.105	1.261
		13.644	0.548	27.06	1.978	40.039	1.334
		14.644	0.577	29.061	2.03	42.972	1.417
		15.644	0.607	31.06	2.083	45.905	1.496
		16.644	0.632	33.06	2.131	48.838	1.56
		17.644	0.658	35.06	2.175	51.772	1.635
		18.644	0.683	37.06	2.219	54.706	1.704
		19.645	0.706	39.06	2.259	57.638	1.769
		20.644	0.729	41.06	2.297	60.571	1.836
		21.644	0.751	43.06	2.334	63.505	1.898
		22.644	0.771	45.06	2.369	66.44	1.954
		23.644	0.792	47.06	2.401	69.371	2.016
		24.644	0.811	49.061	2.434	72.305	2.069
		25.644	0.83	51.059	2.464	75.239	2.127
		26.645	0.849	53.06	2.493	78.171	2.179
		27.644	0.864	55.06	2.52	81.106	2.231
		28.645	0.882	57.06	2.546	84.039	2.282
		29.644	0.898	59.06	2.572	86.972	2.33
		30.644	0.913	61.06	2.596	89.905	2.377
		31.645	0.928	63.06	2.619	92.839	2.423
		32.644	0.942	65.061	2.642	95.772	2.468
		33.644	0.956	67.06	2.664	98.705	2.513
		34.644	0.97	69.06	2.684	101.638	2.555
		35.644	0.982	71.06	2.704	104.572	2.595
		36.644	0.996	73.06	2.723	107.506	2.635
		37.644	1.007	75.061	2.742	110.438	2.676
		38.644	1.019	77.06	2.76	113.372	2.715
		39.644	1.031	79.06	2.777	116.305	2.75
		40.645	1.041	81.06	2.795	119.239	2.786
		41.645	1.053	83.061	2.81	122.172	2.822
		42.644	1.062	85.06	2.825	125.105	2.858
		43.645	1.072	87.06	2.841	128.038	2.891
		44.644	1.083	89.06	2.855	130.972	2.922
		45.645	1.092	91.06	2.869	133.906	2.955
		46.645	1.101	93.06	2.883	136.837	2.987
		47.644	1.109	95.061	2.896	139.772	3.013
		48.645	1.117	97.059	2.909	142.706	3.047
		49.644	1.125	99.06	2.921	145.639	3.071
		50.644	1.134	101.061	2.933	148.571	3.102
		51.644	1.141	103.06	2.944	151.505	3.131
		52.644	1.148	105.06	2.956	154.438	3.157
		53.644	1.156	107.06	2.966	157.372	3.181
		54.644	1.162	109.061	2.977	160.306	3.207
		55.645	1.169	111.061	2.987	163.239	3.23
		56.644	1.175	113.06	2.997	166.172	3.256
		57.644	1.181	115.06	3.007	169.105	3.28
		58.645	1.188	117.06	3.016	172.04	3.301
		59.644	1.194	119.061	3.025	174.972	3.323
		60.644	1.199	121.06	3.034	177.905	3.346
		61.644	1.205	123.06	3.043	180.838	3.368
		62.644	1.21	125.06	3.052	183.772	3.387
		63.644	1.216	127.06	3.059	186.706	3.409
		64.644	1.221	129.061	3.067	189.638	3.431
		65.644	1.226	131.06	3.076	192.572	3.449
		66.644	1.232	133.06	3.083	195.505	3.469
		67.644	1.237	135.06	3.091	198.439	3.487
		68.645	1.242	137.061	3.098	201.372	3.502
		69.644	1.247	139.06	3.105	204.305	3.52
		70.645	1.253	141.061	3.113	207.238	3.536
		71.644	1.258	143.059	3.12	210.173	3.55
		72.645	1.264	145.06	3.126	213.105	3.569
		73.645	1.269	147.06	3.133	216.038	3.585
		74.644	1.274	149.06	3.14	218.972	3.6
		75.644	1.279	151.06	3.147	221.905	3.616
		76.644	1.284	153.06	3.153	224.839	3.627
		77.644	1.289	155.061	3.16	227.772	3.645
		78.644	1.295	157.06	3.166	230.705	3.658
		79.644	1.3	159.06	3.172	233.638	3.673
		80.644	1.305	161.06	3.178	236.572	3.683
		81.644	1.31	163.06	3.184	239.506	3.696
		82.644	1.316	165.06	3.19	242.438	3.71
		83.644	1.32	167.06	3.197	245.371	3.725
		84.644	1.327	169.06	3.203	248.305	3.736
		85.645	1.331	171.06	3.209	251.239	3.745
		86.644	1.337	173.06	3.214	254.172	3.757
		87.644	1.342	175.06	3.221	257.105	3.772
		88.645	1.347	177.06	3.226	260.038	3.782
		89.644	1.353	179.06	3.232	262.972	3.792
		90.644	1.358	181.06	3.237	265.906	3.805
		91.645	1.364	183.06	3.243	268.839	3.816
		92.644	1.37	185.06	3.249	271.771	3.83
		93.644	1.375	187.061	3.255	274.705	3.841
		94.645	1.382	189.059	3.261	277.64	3.849
		95.644	1.387	191.061	3.266	280.571	3.862
		96.644	1.392	193.06	3.272	283.505	3.873
		97.645	1.399	195.06	3.278	286.438	3.884
		98.644	1.404	197.06	3.284	289.372	3.895
		99.644	1.41	199.06	3.29	292.306	3.908
		100.644	1.417	201.061	3.295	295.238	3.917
		101.644	1.422	203.06	3.3	298.172	3.929
		102.644	1.427	205.06	3.306	301.105	3.94
		103.644	1.434	207.06	3.312	304.039	3.948
		104.644	1.44	209.061	3.318	306.972	3.959
		105.644	1.446	211.06	3.324	309.905	3.973
		106.644	1.453	213.06	3.33	312.838	3.983
		107.644	1.46	215.06	3.336	315.772	3.991
		108.644	1.465	217.06	3.341	318.706	4.003
		109.644	1.472	219.061	3.347	321.639	4.017
		110.644	1.478	221.06	3.354	324.571	4.027
		111.644	1.486	223.06	3.359	327.505	4.038
		112.645	1.493	225.06	3.365	330.439	4.047
		113.644	1.5	227.061	3.371	333.372	4.061
		114.644	1.507	229.06	3.376	336.305	4.073
		115.644	1.514	231.06	3.382	339.238	4.085
		116.644	1.521	233.06	3.388	342.172	4.094
		117.644	1.528	235.06	3.395	345.106	4.105
		118.645	1.536	237.061	3.4	348.037	4.117
		119.644	1.543	239.06	3.407	350.972	4.129
		120.644	1.551	241.06	3.413	353.905	4.14
		121.644	1.558	243.06	3.419	356.839	4.152
		122.644	1.566	245.061	3.426	359.772	4.165
		123.645	1.574	247.06	3.431	362.705	4.175
		124.644	1.582	249.06	3.437	365.638	4.188
		125.644	1.59	251.06	3.445	368.572	4.201
		126.644	1.598	253.06	3.449	371.506	4.211
		127.645	1.606	255.06	3.456	374.439	4.227
		128.644	1.615	257.06	3.463	377.371	4.237
		129.644	1.623	259.06	3.469	380.305	4.25
		130.644	1.632	261.06	3.476	383.239	4.258
		131.644	1.641	263.061	3.482	386.172	4.27
		132.644	1.65	265.06	3.488	389.105	4.288
		133.645	1.66	267.06	3.496	392.038	4.299
		134.644	1.668	269.06	3.502	394.972	4.309
		135.644	1.678	271.06	3.507	397.905	4.324
		136.644	1.687	273.061	3.515	400.838	4.337
		137.644	1.697	275.06	3.522	403.772	4.35
		138.645	1.708	277.06	3.529	406.705	4.364
		139.645	1.716	279.061	3.536	409.639	4.374
		140.644	1.727	281.06	3.543	412.573	4.388
		141.644	1.737	283.06	3.55	415.504	4.405
		142.645	1.748	285.06	3.557	418.438	4.415
		143.644	1.758	287.06	3.564	421.372	4.427
		144.644	1.769	289.06	3.572	424.306	4.442
		145.644	1.78	291.06	3.579	427.238	4.455
		146.644	1.791	293.06	3.585	430.172	4.471
		147.644	1.803	295.06	3.595	433.105	4.483
		148.644	1.814	297.06	3.6	436.04	4.498
		149.644	1.825	299.061	3.608	438.972	4.511
		150.644	1.838	301.06	3.617	441.905	4.528
		151.644	1.85	303.06	3.622	444.838	4.542
		152.644	1.862	305.06	3.632	447.772	4.556
		153.644	1.876	307.06	3.639	450.706	4.571
		154.644	1.888	309.061	3.647	453.638	4.585
		155.644	1.901	311.06	3.655	456.572	4.601
		156.644	1.915	313.06	3.663	459.505	4.619
		157.644	1.929	315.06	3.669	462.44	4.631
		158.645	1.943	317.061	3.677	465.372	4.647
		159.644	1.957	319.06	3.685	468.305	4.665
		160.644	1.971	321.06	3.693	471.239	4.68
		161.644	1.985	323.06	3.703	474.172	4.694
		162.644	2	325.061	3.71	477.106	4.712
		163.644	2.016	327.06	3.718	480.039	4.73
		164.645	2.031	329.06	3.727	482.971	4.746
		165.644	2.046	331.06	3.734	485.905	4.762
		166.644	2.061	333.06	3.744	488.839	4.778
		167.644	2.077	335.061	3.751	491.772	4.793
		168.644	2.093	337.06	3.76	494.705	4.815
		169.644	2.11	339.06	3.769	497.638	4.831
		170.644	2.126	341.06	3.778	500.572	4.846
		171.644	2.144	343.06	3.786	503.506	4.867
		172.645	2.16	345.06	3.795	506.438	4.885
		173.644	2.178	347.06	3.804	509.372	4.903
		174.644	2.196	349.06	3.813	512.305	4.921
		175.644	2.214	351.06	3.823	515.239	4.94
		176.644	2.232	353.061	3.831	518.172	4.958
		177.644	2.252	355.06	3.84	521.105	4.978
		178.645	2.27	357.06	3.849	524.038	4.998
		179.645	2.29	359.06	3.859	526.972	5.017
		180.644	2.309	361.06	3.867	529.906	5.036
		181.645	2.329	363.061	3.876	532.838	5.057
		182.644	2.35	365.06	3.887	535.772	5.077
		183.644	2.37	367.06	3.895	538.705	5.096
		184.644	2.391	369.06	3.905	541.639	5.119
		185.644	2.411	371.061	3.916	544.571	5.137
		186.644	2.433	373.06	3.924	547.506	5.162
		187.644	2.455	375.06	3.934	550.437	5.185
		188.644	2.477	377.06	3.944	553.373	5.204
		189.645	2.498	379.06	3.952	556.305	5.23
		190.644	2.521	381.06	3.964	559.238	5.252
		191.644	2.544	383.06	3.973	562.172	5.273
		192.644	2.567	385.06	3.983	565.105	5.297
		193.644	2.59	387.06	3.994	568.04	5.32
		194.644	2.613	389.061	4.004	570.972	5.343
		195.644	2.639	391.06	4.013	573.905	5.371
		196.644	2.664	393.06	4.025	576.838	5.394
		197.644	2.687	395.06	4.034	579.772	5.415
		198.644	2.713	397.06	4.045	582.706	5.443
		199.644	2.738	399.061	4.055	585.638	5.469
		200.644	2.764	401.06	4.066	588.572	5.494
		201.645	2.789	403.06	4.078	591.505	5.519
		202.644	2.816	405.06	4.089	594.439	5.543
		203.644	2.843	407.06	4.098	597.372	5.571
		204.644	2.87	409.06	4.11	600.304	5.598
		205.644	2.898	411.06	4.121	603.238	5.624
		206.644	2.925	413.06	4.133	606.173	5.651
		207.644	2.955	415.06	4.144	609.105	5.677
		208.645	2.983	417.061	4.155	612.038	5.707
		209.644	3.012	419.059	4.166	614.973	5.734
		210.645	3.042	421.06	4.178	617.904	5.766
		211.644	3.071	423.06	4.19	620.839	5.795
		212.644	3.102	425.061	4.201	623.772	5.823
		213.644	3.132	427.06	4.213	626.705	5.855
		214.644	3.162	429.06	4.225	629.638	5.885
		215.644	3.194	431.06	4.237	632.572	5.912
		216.644	3.225	433.06	4.249	635.506	5.945
		217.644	3.256	435.061	4.26	638.439	5.978
		218.644	3.289	437.06	4.273	641.372	6.01
		219.644	3.32	439.06	4.285	644.305	6.044
		220.645	3.354	441.06	4.298	647.24	6.074
		221.644	3.386	443.061	4.311	650.172	6.109
		222.644	3.421	445.06	4.324	653.105	6.143
		223.645	3.453	447.06	4.337	656.038	6.174
		224.644	3.487	449.06	4.349	658.972	6.211
		225.645	3.522	451.06	4.362	661.905	6.244
		226.644	3.556	453.06	4.375	664.838	6.281
		227.644	3.591	455.06	4.389	667.771	6.315
		228.644	3.626	457.06	4.402	670.705	6.352
		229.645	3.663	459.06	4.416	673.64	6.389
		230.645	3.698	461.06	4.429	676.572	6.426
		231.644	3.734	463.061	4.443	679.505	6.464
		232.644	3.77	465.059	4.458	682.439	6.505
		233.644	3.807	467.06	4.472	685.371	6.539
		234.644	3.844	469.06	4.486	688.306	6.582
		235.645	3.883	471.061	4.5	691.238	6.619
		236.644	3.92	473.06	4.515	694.172	6.658
		237.644	3.958	475.06	4.528	697.105	6.702
		238.645	3.997	477.06	4.543	700.04	6.739
		239.644	4.037	479.061	4.558	702.972	6.78
		240.644	4.076	481.06	4.573	705.905	6.824
		241.644	4.115	483.06	4.588	708.838	6.865
		242.644	4.156	485.06	4.603	711.773	6.906
		243.644	4.195	487.06	4.618	714.706	6.951
		244.644	4.236	489.06	4.633	717.638	6.997
		245.644	4.276	491.06	4.649	720.572	7.043
		246.644	4.317	493.06	4.664	723.505	7.085
		247.644	4.359	495.06	4.679	726.44	7.129
		248.644	4.4	497.061	4.695	729.372	7.18
		249.644	4.442	499.06	4.709	732.305	7.226
		250.645	4.485	501.06	4.726	735.238	7.273
		251.644	4.528	503.06	4.741	738.172	7.318
		252.644	4.572	505.06	4.757	741.106	7.369
		253.645	4.615	507.06	4.773	744.038	7.418
		254.644	4.66	509.061	4.79	746.972	7.468
		255.644	4.705	511.059	4.806	749.906	7.52
		256.645	4.75	513.06	4.822	752.838	7.567
		257.644	4.795	515.061	4.838	755.772	7.621
		258.644	4.841	517.06	4.854	758.705	7.671
		259.644	4.887	519.06	4.871	761.638	7.724
		260.644	4.934	521.06	4.888	764.572	7.777
		261.644	4.981	523.061	4.904	767.506	7.829
		262.645	5.028	525.061	4.92	770.439	7.883
		263.644	5.076	527.06	4.938	773.372	7.94
		264.644	5.124	529.06	4.955	776.305	7.992
		265.645	5.173	531.06	4.971	779.24	8.045
		266.644	5.223	533.061	4.989	782.172	8.106
		267.644	5.272	535.061	5.006	785.105	8.159
		268.644	5.323	537.06	5.023	788.038	8.219
		269.644	5.374	539.06	5.041	790.972	8.275
		270.644	5.425	541.06	5.059	793.906	8.332
		271.645	5.477	543.061	5.076	796.838	8.395
		272.644	5.53	545.06	5.094	799.772	8.451
		273.645	5.582	547.06	5.111	802.705	8.511
		274.644	5.635	549.06	5.128	805.64	8.569
		275.644	5.689	551.061	5.147	808.572	8.632
		276.644	5.742	553.06	5.166	811.505	8.694
		277.644	5.796	555.061	5.185	814.438	8.755
		278.644	5.851	557.059	5.203	817.373	8.817
		279.644	5.904	559.061	5.222	820.305	8.878
		280.644	5.96	561.061	5.24	823.238	8.941
		281.644	6.016	563.06	5.261	826.172	9.006
		282.644	6.072	565.06	5.279	829.105	9.07
		283.644	6.129	567.06	5.299	832.039	9.134
		284.644	6.187	569.061	5.318	834.972	9.2
		285.644	6.244	571.06	5.337	837.905	9.262
		286.644	6.302	573.06	5.357	840.838	9.332
		287.644	6.361	575.06	5.377	843.772	9.396
		288.645	6.42	577.06	5.397	846.706	9.464
		289.645	6.479	579.06	5.417	849.638	9.534
		290.644	6.539	581.06	5.438	852.571	9.599
		291.644	6.599	583.06	5.457	855.505	9.672
		292.644	6.66	585.06	5.478	858.44	9.738
		293.644	6.72	587.061	5.498	861.372	9.809
		294.644	6.781	589.061	5.517	864.305	9.884
		295.645	6.843	591.06	5.538	867.238	9.951
		296.644	6.904	593.06	5.557	870.172	10.022
		297.644	6.966	595.061	5.578	873.106	10.096
		298.645	7.029	597.06	5.598	876.038	10.168
		299.644	7.09	599.06	5.619	878.971	10.242
		300.645	7.154	601.06	5.64	881.905	10.314
		301.644	7.218	603.06	5.66	884.84	10.384
		302.645	7.282	605.061	5.68	887.771	10.465
		303.644	7.347	607.06	5.701	890.705	10.539
		304.644	7.411	609.06	5.722	893.638	10.613
		305.644	7.474	611.06	5.742	896.572	10.689
		306.644	7.54	613.06	5.763	899.506	10.762
		307.645	7.606	615.06	5.784	902.439	10.842
		308.645	7.672	617.06	5.806	905.372	10.921
		309.644	7.739	619.06	5.827	908.305	10.997
		310.645	7.807	621.06	5.847	911.239	11.078
		311.644	7.875	623.061	5.869	914.172	11.158
		312.644	7.943	625.06	5.891	917.105	11.239
		313.644	8.012	627.06	5.912	920.038	11.321
		314.644	8.083	629.06	5.933	922.972	11.401
		315.644	8.153	631.06	5.956	925.906	11.481
		316.644	8.225	633.06	5.977	928.838	11.564
		317.644	8.298	635.06	5.999	931.771	11.647
		318.644	8.371	637.06	6.021	934.705	11.731
		319.644	8.445	639.06	6.044	937.639	11.811
		320.644	8.521	641.061	6.065	940.572	11.895
		321.645	8.596	643.06	6.088	943.505	11.98
		322.645	8.673	645.06	6.11	946.438	12.067
		323.644	8.749	647.06	6.134	949.372	12.151
		324.644	8.826	649.06	6.157	952.306	12.236
		325.644	8.905	651.061	6.18	955.237	12.327
		326.644	8.984	653.06	6.204	958.172	12.414
		327.645	9.063	655.06	6.226	961.105	12.499
		328.644	9.145	657.06	6.252	964.039	12.587
		329.644	9.225	659.061	6.276	966.972	12.676
		330.644	9.309	661.06	6.298	969.905	12.767
		331.644	9.393	663.06	6.324	972.838	12.855
		332.644	9.478	665.06	6.347	975.773	12.944
		333.644	9.565	667.06	6.371	978.706	13.034
		334.644	9.652	669.06	6.396	981.638	13.128
		335.644	9.741	671.06	6.42	984.572	13.22
		336.644	9.832	673.06	6.445	987.505	13.311
		337.645	9.924	675.06	6.469	990.44	13.401
		338.644	10.018	677.061	6.492	993.372	13.498
		339.644	10.112	679.06	6.518	996.305	13.59
		340.644	10.207	681.06	6.542	999.238	13.69
		341.644	10.302	683.06	6.566	1002.17	13.783
		342.644	10.398	685.06	6.591	1005.11	13.88
		343.644	10.496	687.061	6.615	1008.04	13.979
		344.644	10.593	689.06	6.641	1010.97	14.075
		345.644	10.692	691.059	6.667	1013.9	14.171
		346.645	10.791	693.061	6.691	1016.84	14.27
		347.644	10.892	695.06	6.716	1019.77	14.368
		348.645	10.991	697.06	6.742	1022.7	14.473
		349.644	11.092	699.06	6.768	1025.64	14.571
		350.644	11.195	701.06	6.793	1028.57	14.669
		351.645	11.296	703.06	6.818	1031.51	14.773
		352.644	11.398	705.06	6.845	1034.44	14.878
		353.644	11.5	707.06	6.871	1037.37	14.978
		354.644	11.603	709.06	6.897	1040.31	15.081
		355.644	11.708	711.06	6.923	1043.24	15.187
		356.644	11.814	713.061	6.95	1046.17	15.292
		357.644	11.919	715.06	6.974	1049.11	15.402
		358.645	12.027	717.06	7	1052.04	15.506
		359.644	12.135	719.06	7.025	1054.97	15.611
		360.644	12.243	721.06	7.051	1057.91	15.718
		361.645	12.353	723.061	7.079	1060.84	15.825
		362.644	12.46	725.06	7.107	1063.77	15.935
		363.645	12.569	727.06	7.135	1066.7	16.044
		364.644	12.68	729.06	7.162	1069.64	16.15
		365.644	12.789	731.061	7.189	1072.57	16.262
		366.644	12.9	733.061	7.217	1075.51	16.373
		367.644	13.013	735.06	7.247	1078.44	16.482
		368.644	13.123	737.06	7.274	1081.37	16.595
		369.644	13.237	739.061	7.302	1084.31	16.707
		370.645	13.351	741.06	7.331	1087.24	16.819
		371.644	13.464	743.06	7.36	1090.17	16.936
		372.644	13.578	745.06	7.39	1093.11	17.047
		373.645	13.691	747.06	7.419	1096.04	17.159
		374.644	13.807	749.061	7.446	1098.97	17.274
		375.644	13.923	751.06	7.475	1101.9	17.393
		376.645	14.04	753.06	7.503	1104.84	17.508
		377.644	14.158	755.06	7.533	1107.77	17.621
		378.644	14.278	757.06	7.561	1110.71	17.74
		379.644	14.397	759.061	7.59	1113.64	17.859
		380.644	14.519	761.06	7.619	1116.57	17.979
		381.644	14.641	763.06	7.646	1119.51	18.097
		382.644	14.765	765.06	7.675	1122.44	18.218
		383.644	14.891	767.061	7.705	1125.37	18.338
		384.644	15.016	769.06	7.735	1128.31	18.458
		385.645	15.143	771.06	7.765	1131.24	18.582
		386.644	15.27	773.06	7.794	1134.17	18.705
		387.644	15.398	775.06	7.823	1137.11	18.826
		388.645	15.526	777.061	7.853	1140.04	18.949
		389.644	15.655	779.06	7.883	1142.97	19.074
		390.645	15.783	781.06	7.913	1145.9	19.195
		391.645	15.913	783.06	7.944	1148.84	19.32
		392.644	16.042	785.061	7.973	1151.77	19.444
		393.644	16.171	787.06	8.004	1154.71	19.571
		394.645	16.302	789.06	8.035	1157.64	19.698
		395.644	16.433	791.06	8.064	1160.57	19.826
		396.644	16.564	793.06	8.095	1163.51	19.954
		397.644	16.696	795.06	8.126	1166.44	20.082
		398.644	16.83	797.06	8.156	1169.37	20.211
		399.645	16.961	799.061	8.187	1172.31	20.341
		400.645	17.097	801.06	8.219	1175.24	20.468
		401.644	17.23	803.06	8.25	1178.17	20.6
		402.644	17.363	805.06	8.281	1181.11	20.731
		403.644	17.5	807.06	8.31	1184.04	20.861
		404.644	17.638	809.06	8.342	1186.97	20.992
		405.644	17.777	811.06	8.373	1189.91	21.125
		406.644	17.92	813.061	8.402	1192.84	21.257
		407.644	18.063	815.06	8.435	1195.77	21.393
		408.645	18.206	817.06	8.466	1198.7	21.526
		409.264	17.736	819.06	8.496	1201.64	21.662
		409.284	17.147	821.061	8.526	1204.57	21.798
		409.304	16.4	823.06	8.556	1207.51	21.937
		409.315	15.984	825.06	8.589	1210.44	22.071
		409.325	15.54	827.06	8.62	1213.37	22.207
		409.335	15.075	829.06	8.652	1216.31	22.345
		409.345	14.595	831.061	8.684	1219.24	22.482
		409.355	14.101	833.059	8.718	1222.17	22.624
		409.365	13.593	835.06	8.749	1225.1	22.764
		409.375	13.078	837.06	8.782	1228.04	22.904
		409.385	12.559	839.061	8.813	1230.97	23.04
		409.395	12.035	841.06	8.845	1233.9	23.183
		409.405	11.51	843.06	8.879	1236.84	23.322
		409.415	10.986	845.06	8.912	1239.77	23.463
		409.425	10.467	847.06	8.945	1242.71	23.606
		--	--	849.061	8.977	1245.64	23.748
		--	--	851.06	9.008	1248.57	23.894
		--	--	853.06	9.042	1251.51	24.034
		--	--	855.06	9.074	1254.44	24.18
		--	--	857.061	9.107	1257.37	24.325
		--	--	859.06	9.141	1260.31	24.474
		--	--	861.06	9.173	1263.24	24.621
		--	--	863.06	9.206	1266.17	24.767
		--	--	865.06	9.239	1269.11	24.919
		--	--	867.06	9.271	1272.04	25.07
		--	--	869.06	9.304	1274.97	25.22
		--	--	871.06	9.337	1277.9	25.374
		--	--	873.06	9.369	1280.84	25.526
		--	--	875.06	9.401	1283.77	25.678
		--	--	877.061	9.433	1286.7	25.832
		--	--	879.059	9.465	1289.64	25.985
		--	--	881.06	9.495	1292.57	26.142
		--	--	883.06	9.523	1295.51	26.296
		--	--	885.061	9.554	1298.44	26.455
		--	--	887.06	9.584	1301.37	26.613
		--	--	889.06	9.616	1304.31	26.771
		--	--	891.06	9.645	1307.24	26.93
		--	--	893.06	9.675	1310.17	27.089
		--	--	895.06	9.706	1313.11	27.251
		--	--	897.06	9.737	1316.04	27.414
		--	--	899.06	9.767	1318.97	27.575
		--	--	901.06	9.799	1321.91	27.739
		--	--	903.061	9.827	1324.84	27.905
		--	--	905.06	9.858	1327.77	28.07
		--	--	907.06	9.884	1330.7	28.235
		--	--	909.06	9.914	1333.64	28.401
		--	--	911.061	9.944	1336.57	28.568
		--	--	913.06	9.973	1339.51	28.739
		--	--	915.06	10.001	1342.44	28.901
		--	--	917.06	10.029	1345.37	29.069
		--	--	919.06	10.057	1348.31	29.241
		--	--	921.061	10.087	1351.24	29.41
		--	--	923.061	10.116	1354.17	29.582
		--	--	925.059	10.146	1357.11	29.751
		--	--	927.06	10.178	1360.04	29.928
		--	--	929.061	10.21	1362.97	30.102
		--	--	931.06	10.242	1365.9	30.275
		--	--	933.06	10.275	1368.84	30.449
		--	--	935.06	10.308	1371.77	30.626
		--	--	937.06	10.338	1374.71	30.801
		--	--	939.061	10.372	1377.64	30.978
		--	--	941.06	10.407	1380.57	31.158
		--	--	943.06	10.442	1383.51	31.333
		--	--	945.06	10.474	1386.44	31.512
		--	--	947.061	10.507	1389.37	31.693
		--	--	949.06	10.539	1392.31	31.872
		--	--	951.06	10.571	1395.24	32.05
		--	--	953.06	10.604	1398.17	32.229
		--	--	955.06	10.639	1401.11	32.406
		--	--	957.06	10.675	1404.04	32.593
		--	--	959.06	10.711	1406.97	32.773
		--	--	961.06	10.745	1409.9	32.949
		--	--	963.06	10.779	1412.84	33.13
		--	--	965.061	10.811	1415.77	33.31
		--	--	967.06	10.843	1418.7	33.493
		--	--	969.061	10.878	1421.64	33.671
		--	--	971.06	10.916	1424.57	33.853
		--	--	973.061	10.952	1427.51	34.037
		--	--	975.06	10.989	1430.44	34.216
		--	--	977.06	11.025	1433.37	34.396
		--	--	979.06	11.06	1436.31	34.58
		--	--	981.06	11.094	1439.24	34.762
		--	--	983.061	11.129	1442.17	34.946
		--	--	985.06	11.164	1445.11	35.13
		--	--	987.06	11.202	1448.04	35.315
		--	--	989.06	11.236	1450.97	35.504
		--	--	991.06	11.272	1453.91	35.687
		--	--	993.061	11.309	1456.84	35.878
		--	--	995.06	11.345	1459.77	36.068
		--	--	997.06	11.378	1462.7	36.258
		--	--	999.06	11.412	1465.64	36.447
		--	--	1001.06	11.447	1468.57	36.639
		--	--	1003.06	11.485	1471.51	36.839
		--	--	1005.06	11.524	1474.44	37.033
		--	--	1007.06	11.56	1477.37	37.23
		--	--	1009.06	11.594	1480.31	37.433
		--	--	1011.06	11.63	1483.24	37.633
		--	--	1013.06	11.667	1486.17	37.833
		--	--	1015.06	11.706	1489.11	38.035
		--	--	1017.06	11.747	1492.04	38.232
		--	--	1019.06	11.784	1494.97	38.439
		--	--	1021.06	11.82	1497.9	38.641
		--	--	1023.06	11.856	1500.84	38.842
		--	--	1025.06	11.893	1503.77	39.048
		--	--	1027.06	11.934	1506.71	39.25
		--	--	1029.06	11.972	1509.64	39.456
		--	--	1031.06	12.009	1512.57	39.663
		--	--	1033.06	12.047	1515.51	39.867
		--	--	1035.06	12.084	1518.44	40.075
		--	--	1037.06	12.124	1521.37	40.283
		--	--	1039.06	12.165	1524.31	40.492
		--	--	1041.06	12.206	1527.24	40.699
		--	--	1043.06	12.245	1530.17	40.908
		--	--	1045.06	12.282	1533.11	41.116
		--	--	1047.06	12.321	1536.04	41.323
		--	--	1049.06	12.361	1538.97	41.536
		--	--	1051.06	12.403	1541.9	41.744
		--	--	1053.06	12.444	1544.84	41.951
		--	--	1055.06	12.487	1547.77	42.165
		--	--	1057.06	12.53	1550.7	42.375
		--	--	1059.06	12.572	1553.64	42.585
		--	--	1061.06	12.615	1556.57	42.8
		--	--	1063.06	12.657	1559.51	43.013
		--	--	1065.06	12.696	1562.44	43.233
		--	--	1067.06	12.736	1565.37	43.452
		--	--	1069.06	12.778	1568.31	43.671
		--	--	1071.06	12.819	1571.24	43.896
		--	--	1073.06	12.865	1574.17	44.119
		--	--	1075.06	12.908	1577.11	44.344
		--	--	1077.06	12.954	1580.04	44.569
		--	--	1079.06	12.995	1582.97	44.798
		--	--	1081.06	13.038	1585.91	45.026
		--	--	1083.06	13.08	1588.84	45.258
		--	--	1085.06	13.124	1591.77	45.487
		--	--	1087.06	13.167	1594.7	45.724
		--	--	1089.06	13.212	1597.64	45.961
		--	--	1091.06	13.257	1600.57	46.199
		--	--	1093.06	13.302	1603.51	46.442
		--	--	1095.06	13.344	1606.44	46.682
		--	--	1097.06	13.385	1609.37	46.925
		--	--	1099.06	13.43	1612.31	47.17
		--	--	1101.06	13.472	1615.24	47.417
		--	--	1103.06	13.515	1618.17	47.664
		--	--	1105.06	13.56	1621.11	47.91
		--	--	1107.06	13.606	1624.04	48.158
		--	--	1109.06	13.652	1626.97	48.405
		--	--	1111.06	13.694	1629.9	48.663
		--	--	1113.06	13.739	1632.84	48.909
		--	--	1115.06	13.784	1635.77	49.158
		--	--	1117.06	13.828	1638.7	49.41
		--	--	1119.06	13.872	1641.64	49.669
		--	--	1121.06	13.915	1644.57	49.923
		--	--	1123.06	13.96	1647.51	50.182
		--	--	1125.06	14.004	1650.44	50.441
		--	--	1127.06	14.049	1653.37	50.704
		--	--	1129.06	14.096	1656.31	50.97
		--	--	1131.06	14.145	1659.24	51.23
		--	--	1133.06	14.193	1662.17	51.496
		--	--	1135.06	14.243	1665.11	51.764
		--	--	1137.06	14.293	1668.04	52.029
		--	--	1139.06	14.344	1670.97	52.294
		--	--	1141.06	14.391	1673.9	52.567
		--	--	1143.06	14.436	1676.84	52.835
		--	--	1145.06	14.481	1679.77	53.11
		--	--	1147.06	14.526	1682.7	53.383
		--	--	1149.06	14.571	1685.64	53.656
		--	--	1151.06	14.616	1688.57	53.932
		--	--	1153.06	14.664	1691.51	54.21
		--	--	1155.06	14.712	1694.44	54.491
		--	--	1157.06	14.762	1697.37	54.775
		--	--	1159.06	14.81	1700.31	55.053
		--	--	1161.06	14.862	1703.24	55.332
		--	--	1163.06	14.909	1706.17	55.612
		--	--	1165.06	14.954	1709.11	55.899
		--	--	1167.06	14.999	1712.04	56.183
		--	--	1169.06	15.041	1714.97	56.468
		--	--	1171.06	15.089	1717.91	56.755
		--	--	1173.06	15.14	1720.84	57.047
		--	--	1175.06	15.191	1723.77	57.338
		--	--	1177.06	15.244	1726.7	57.625
		--	--	1179.06	15.296	1729.64	57.918
		--	--	1181.06	15.347	1732.57	58.212
		--	--	1183.06	15.399	1735.51	58.511
		--	--	1185.06	15.454	1738.44	58.805
		--	--	1187.06	15.502	1741.37	59.112
		--	--	1189.06	15.553	1744.31	59.416
		--	--	1191.06	15.603	1747.24	59.719
		--	--	1193.06	15.654	1750.17	60.029
		--	--	1195.06	15.705	1753.11	60.335
		--	--	1197.06	15.754	1756.04	60.645
		--	--	1199.06	15.806	1758.97	60.957
		--	--	1201.06	15.859	1761.91	61.269
		--	--	1203.06	15.911	1764.84	61.587
		--	--	1205.06	15.96	1767.77	61.904
		--	--	1207.06	16.013	1770.71	62.223
		--	--	1209.06	16.067	1773.64	62.542
		--	--	1211.06	16.121	1776.57	62.863
		--	--	1213.06	16.175	1779.51	63.183
		--	--	1215.06	16.229	1782.44	63.506
		--	--	1217.06	16.282	1785.37	63.833
		--	--	1219.06	16.334	1788.31	64.17
		--	--	1221.06	16.389	1791.24	64.498
		--	--	1223.06	16.443	1794.17	64.829
		--	--	1225.06	16.494	1797.11	65.158
		--	--	1227.06	16.544	1800.04	65.491
		--	--	1229.06	16.593	1802.97	65.825
		--	--	1231.06	16.644	1805.9	66.148
		--	--	1233.06	16.693	1808.84	66.483
		--	--	1235.06	16.744	1811.77	66.816
		--	--	1237.06	16.795	1814.7	67.15
		--	--	1239.06	16.849	1817.64	67.486
		--	--	1241.06	16.906	1820.57	67.825
		--	--	1243.06	16.962	1823.51	68.165
		--	--	1245.06	17.017	1826.44	68.504
		--	--	1247.06	17.075	1829.37	68.845
		--	--	1249.06	17.129	1832.3	69.189
		--	--	1251.06	17.184	1835.24	69.528
		--	--	1253.06	17.24	1838.17	69.867
		--	--	1255.06	17.294	1841.11	70.213
		--	--	1257.06	17.35	1844.04	70.55
		--	--	1259.06	17.401	1846.97	70.893
		--	--	1261.06	17.454	1849.91	71.232
		--	--	1263.06	17.508	1852.84	71.573
		--	--	1265.06	17.561	1855.77	71.922
		--	--	1267.06	17.619	1858.7	72.261
		--	--	1269.06	17.672	1861.64	72.603
		--	--	1271.06	17.725	1864.57	72.947
		--	--	1273.06	17.775	1867.51	73.291
		--	--	1275.06	17.829	1870.44	73.633
		--	--	1277.06	17.885	1873.37	73.972
		--	--	1279.06	17.942	1876.31	74.323
		--	--	1281.06	18	1879.24	74.674
		--	--	1283.06	18.059	1882.17	75.018
		--	--	1285.06	18.119	1885.11	75.37
		--	--	1287.06	18.181	1888.04	75.719
		--	--	1289.06	18.242	1890.97	76.064
		--	--	1291.06	18.302	1893.9	76.418
		--	--	1293.06	18.365	1896.84	76.763
		--	--	1295.06	18.424	1899.77	77.122
		--	--	1297.06	18.484	1902.71	77.476
		--	--	1299.06	18.544	1905.64	77.83
		--	--	1301.06	18.604	1908.57	78.187
		--	--	1303.06	18.665	1911.51	78.541
		--	--	1305.06	18.726	1914.44	78.906
		--	--	1307.06	18.787	1917.37	79.262
		--	--	1309.06	18.847	1920.31	79.632
		--	--	1311.06	18.906	1923.24	79.999
		--	--	1313.06	18.963	1926.17	80.361
		--	--	1315.06	19.024	1929.11	80.728
		--	--	1317.06	19.081	1932.04	81.102
		--	--	1319.06	19.141	1934.97	81.477
		--	--	1321.06	19.196	1937.9	81.856
		--	--	1323.06	19.257	1940.84	82.231
		--	--	1325.06	19.311	1943.77	82.614
		--	--	1327.06	19.368	1946.7	83.003
		--	--	1329.06	19.425	1949.64	83.385
		--	--	1331.06	19.479	1952.57	83.779
		--	--	1333.06	19.534	1955.51	84.173
		--	--	1335.06	19.591	1958.44	84.564
		--	--	1337.06	19.651	1961.37	84.963
		--	--	1339.06	19.71	1964.31	85.359
		--	--	1341.06	19.768	1967.24	85.77
		--	--	1343.06	19.827	1970.17	86.171
		--	--	1345.06	19.886	1973.11	86.577
		--	--	1347.06	19.948	1976.04	86.975
		--	--	1349.06	20.008	1978.97	87.381
		--	--	1351.06	20.067	1981.91	87.787
		--	--	1353.06	20.125	1984.84	88.188
		--	--	1355.06	20.183	1987.77	88.593
		--	--	1357.06	20.241	1990.7	88.608
		--	--	1359.06	20.302	1990.76	87.11
		--	--	1361.06	20.365	1990.82	84.582
		--	--	1363.06	20.429	1990.85	82.969
		--	--	1365.06	20.492	1990.88	81.178
		--	--	1367.06	20.548	1990.91	79.252
		--	--	1369.06	20.61	1990.94	77.189
		--	--	1371.06	20.671	1990.97	74.994
		--	--	1373.06	20.73	1991	72.707
		--	--	1375.06	20.792	1991.03	70.354
		--	--	1377.06	20.852	1991.06	67.928
		--	--	1379.06	20.912	1991.09	65.442
		--	--	1381.06	20.969	1991.12	62.927
		--	--	1383.06	21.029	1991.14	60.396
		--	--	1385.06	21.092	1991.17	57.845
		--	--	1387.06	21.153	1991.2	55.286
		--	--	1389.06	21.213	1991.23	52.744
		--	--	1391.06	21.277	--	--
		--	--	1393.06	21.341	--	--
		--	--	1395.06	21.401	--	--
		--	--	1397.06	21.463	--	--
		--	--	1399.06	21.526	--	--
		--	--	1401.06	21.587	--	--
		--	--	1403.06	21.647	--	--
		--	--	1405.06	21.71	--	--
		--	--	1407.06	21.768	--	--
		--	--	1409.06	21.826	--	--
		--	--	1411.06	21.885	--	--
		--	--	1413.06	21.941	--	--
		--	--	1415.06	22.003	--	--
		--	--	1417.06	22.066	--	--
		--	--	1419.06	22.129	--	--
		--	--	1421.06	22.193	--	--
		--	--	1423.06	22.255	--	--
		--	--	1425.06	22.316	--	--
		--	--	1427.06	22.376	--	--
		--	--	1429.06	22.439	--	--
		--	--	1431.06	22.501	--	--
		--	--	1433.06	22.564	--	--
		--	--	1435.06	22.623	--	--
		--	--	1437.06	22.686	--	--
		--	--	1439.06	22.743	--	--
		--	--	1441.06	22.802	--	--
		--	--	1443.06	22.86	--	--
		--	--	1445.06	22.921	--	--
		--	--	1447.06	22.983	--	--
		--	--	1449.06	23.04	--	--
		--	--	1451.06	23.098	--	--
		--	--	1453.06	23.158	--	--
		--	--	1455.06	23.218	--	--
		--	--	1457.06	23.275	--	--
		--	--	1459.06	23.333	--	--
		--	--	1461.06	23.397	--	--
		--	--	1463.06	23.458	--	--
		--	--	1465.06	23.523	--	--
		--	--	1467.06	23.586	--	--
		--	--	1469.06	23.651	--	--
		--	--	1471.06	23.718	--	--
		--	--	1473.06	23.787	--	--
		--	--	1475.06	23.854	--	--
		--	--	1477.06	23.925	--	--
		--	--	1479.06	23.994	--	--
		--	--	1481.06	24.065	--	--
		--	--	1483.06	24.135	--	--
		--	--	1485.06	24.201	--	--
		--	--	1487.06	24.271	--	--
		--	--	1489.06	24.337	--	--
		--	--	1491.06	24.406	--	--
		--	--	1493.06	24.469	--	--
		--	--	1495.06	24.533	--	--
		--	--	1497.06	24.597	--	--
		--	--	1499.06	24.663	--	--
		--	--	1501.06	24.729	--	--
		--	--	1503.06	24.796	--	--
		--	--	1505.06	24.866	--	--
		--	--	1507.06	24.937	--	--
		--	--	1509.06	25.005	--	--
		--	--	1511.06	25.072	--	--
		--	--	1513.06	25.138	--	--
		--	--	1515.06	25.204	--	--
		--	--	1517.06	25.272	--	--
		--	--	1519.06	25.339	--	--
		--	--	1521.06	25.406	--	--
		--	--	1523.06	25.474	--	--
		--	--	1525.06	25.541	--	--
		--	--	1527.06	25.615	--	--
		--	--	1529.06	25.68	--	--
		--	--	1531.06	25.748	--	--
		--	--	1533.06	25.817	--	--
		--	--	1535.06	25.883	--	--
		--	--	1537.06	25.951	--	--
		--	--	1539.06	26.024	--	--
		--	--	1541.06	26.093	--	--
		--	--	1543.06	26.164	--	--
		--	--	1545.06	26.237	--	--
		--	--	1547.06	26.311	--	--
		--	--	1549.06	26.381	--	--
		--	--	1551.06	26.45	--	--
		--	--	1553.06	26.525	--	--
		--	--	1555.06	26.591	--	--
		--	--	1557.06	26.659	--	--
		--	--	1559.06	26.728	--	--
		--	--	1561.06	26.792	--	--
		--	--	1563.06	26.859	--	--
		--	--	1565.06	26.924	--	--
		--	--	1567.06	26.99	--	--
		--	--	1569.06	27.058	--	--
		--	--	1571.06	27.122	--	--
		--	--	1573.06	27.186	--	--
		--	--	1575.06	27.25	--	--
		--	--	1577.06	27.314	--	--
		--	--	1579.06	27.382	--	--
		--	--	1581.06	27.452	--	--
		--	--	1583.06	27.523	--	--
		--	--	1585.06	27.594	--	--
		--	--	1587.06	27.66	--	--
		--	--	1589.06	27.728	--	--
		--	--	1591.06	27.796	--	--
		--	--	1593.06	27.862	--	--
		--	--	1595.06	27.931	--	--
		--	--	1597.06	27.997	--	--
		--	--	1599.06	28.071	--	--
		--	--	1601.06	28.137	--	--
		--	--	1603.06	28.206	--	--
		--	--	1605.06	28.275	--	--
		--	--	1607.06	28.344	--	--
		--	--	1609.06	28.414	--	--
		--	--	1611.06	28.479	--	--
		--	--	1613.06	28.544	--	--
		--	--	1615.06	28.614	--	--
		--	--	1617.06	28.681	--	--
		--	--	1619.06	28.744	--	--
		--	--	1621.06	28.812	--	--
		--	--	1623.06	28.879	--	--
		--	--	1625.06	28.947	--	--
		--	--	1627.06	29.013	--	--
		--	--	1629.06	29.078	--	--
		--	--	1631.06	29.145	--	--
		--	--	1633.06	29.207	--	--
		--	--	1635.06	29.273	--	--
		--	--	1637.06	29.337	--	--
		--	--	1639.06	29.405	--	--
		--	--	1641.06	29.472	--	--
		--	--	1643.06	29.538	--	--
		--	--	1645.06	29.614	--	--
		--	--	1647.06	29.681	--	--
		--	--	1649.06	29.756	--	--
		--	--	1651.06	29.827	--	--
		--	--	1653.06	29.898	--	--
		--	--	1655.06	29.968	--	--
		--	--	1657.06	30.038	--	--
		--	--	1659.06	30.103	--	--
		--	--	1661.06	30.175	--	--
		--	--	1663.06	30.24	--	--
		--	--	1665.06	30.307	--	--
		--	--	1667.06	30.376	--	--
		--	--	1669.06	30.437	--	--
		--	--	1671.06	30.502	--	--
		--	--	1673.06	30.562	--	--
		--	--	1675.06	30.629	--	--
		--	--	1677.06	30.697	--	--
		--	--	1679.06	30.762	--	--
		--	--	1681.06	30.831	--	--
		--	--	1683.06	30.899	--	--
		--	--	1685.06	30.966	--	--
		--	--	1687.06	31.033	--	--
		--	--	1689.06	31.096	--	--
		--	--	1691.06	31.16	--	--
		--	--	1693.06	31.223	--	--
		--	--	1695.06	31.285	--	--
		--	--	1696.56	30.798	--	--
		--	--	1696.58	30.43	--	--
		--	--	1696.6	29.978	--	--
		--	--	1696.62	29.442	--	--
		--	--	1696.64	28.835	--	--
		--	--	1696.66	28.176	--	--
		--	--	1696.68	27.469	--	--
		--	--	1696.7	26.714	--	--
		--	--	1696.72	25.921	--	--
		--	--	1696.74	25.102	--	--
		--	--	1696.76	24.259	--	--
		--	--	1696.78	23.391	--	--
		--	--	1696.8	22.509	--	--
		--	--	1696.82	21.62	--	--
		--	--	1696.84	20.726	--	--
		--	--	1696.86	19.826	--	--
		--	--	1696.88	18.928	--	--
		--	--	1696.9	18.039	--	--
		--	--	--	--	--	--
		--	--	--	--	--	--
		--	--	--	--	--	--
		--	--	--	--	--	--
		--	--	--	--	--	--
		--	--	--	--	--	--
		--	--	--	--	--	--
		--	--	--	--	--	--
		--	--	--	--	--	--
		--	--	--	--	--	--
		--	--	--	--	--	--
		--	--	--	--	--	--
		--	--	--	--	--	--
		--	--	--	--	--	--
		--	--	--	--	--	--
		--	--	--	--	--	--
		--	--	--	--	--	--
		--	--	--	--	--	--
		--	--	--	--	--	--
		--	--	--	--	--	--
		--	--	--	--	--	--
		--	--	--	--	--	--
		--	--	--	--	--	--
		--	--	--	--	--	--
		--	--	--	--	--	--
		--	--	--	--	--	--
		--	--	--	--	--	--
		--	--	--	--	--	--
		--	--	--	--	--	--
		--	--	--	--	--	--
		--	--	--	--	--	--
		--	--	--	--	--	--
		--	--	--	--	--	--
		--	--	--	--	--	--
		--	--	--	--	--	--
		--	--	--	--	--	--
		--	--	--	--	--	--
		--	--	--	--	--	--
		--	--	--	--	--	--
		--	--	--	--	--	--
		--	--	--	--	--	--
		--	--	--	--	--	--
		--	--	--	--	--	--
		--	--	--	--	--	--
		--	--	--	--	--	--
		--	--	--	--	--	--
		--	--	--	--	--	--
		--	--	--	--	--	--
		--	--	--	--	--	--
		--	--	--	--	--	--
		--	--	--	--	--	--
		--	--	--	--	--	--
		--	--	--	--	--	--
		--	--	--	--	--	--
		--	--	--	--	--	--
		--	--	--	--	--	--
		--	--	--	--	--	--
		--	--	--	--	--	--
		--	--	--	--	--	--
		--	--	--	--	--	--
		--	--	--	--	--	--
		--	--	--	--	--	--
		--	--	--	--	--	--
		--	--	--	--	--	--
		--	--	--	--	--	--
		--	--	--	--	--	--
		--	--	--	--	--	--
		--	--	--	--	--	--
		--	--	--	--	--	--
		--	--	--	--	--	--
		--	--	--	--	--	--
		--	--	--	--	--	--
		--	--	--	--	--	--
		--	--	--	--	--	--
		--	--	--	--	--	--
		--	--	--	--	--	--
		--	--	--	--	--	--
		--	--	--	--	--	--
		--	--	--	--	--	--
		--	--	--	--	--	--
		--	--	--	--	--	--
		--	--	--	--	--	--
		--	--	--	--	--	--
		--	--	--	--	--	--
		--	--	--	--	--	--
		--	--	--	--	--	--
		--	--	--	--	--	--
		--	--	--	--	--	--
		--	--	--	--	--	--
		--	--	--	--	--	--
		--	--	--	--	--	--
		--	--	--	--	--	--
		--	--	--	--	--	--
		--	--	--	--	--	--
		--	--	--	--	--	--
		--	--	--	--	--	--
		--	--	--	--	--	--
		--	--	--	--	--	--
		--	--	--	--	--	--
		--	--	--	--	--	--
		--	--	--	--	--	--
		--	--	--	--	--	--
		--	--	--	--	--	--
		--	--	--	--	--	--
		--	--	--	--	--	--
		--	--	--	--	--	--
		--	--	--	--	--	--
		--	--	--	--	--	--
		--	--	--	--	--	--
		--	--	--	--	--	--
		--	--	--	--	--	--
		--	--	--	--	--	--
		--	--	--	--	--	--
		--	--	--	--	--	--
		--	--	--	--	--	--
		--	--	--	--	--	--
		--	--	--	--	--	--
		--	--	--	--	--	--
		--	--	--	--	--	--
		--	--	--	--	--	--
		--	--	--	--	--	--
		--	--	--	--	--	--
		--	--	--	--	--	--
		--	--	--	--	--	--
		--	--	--	--	--	--
		--	--	--	--	--	--
		--	--	--	--	--	--
		--	--	--	--	--	--
		--	--	--	--	--	--
		--	--	--	--	--	--
		--	--	--	--	--	--
		--	--	--	--	--	--
		--	--	--	--	--	--
		--	--	--	--	--	--
		--	--	--	--	--	--
		--	--	--	--	--	--
		--	--	--	--	--	--
		--	--	--	--	--	--
		--	--	--	--	--	--
		--	--	--	--	--	--
		--	--	--	--	--	--
		--	--	--	--	--	--
		--	--	--	--	--	--
		--	--	--	--	--	--
		--	--	--	--	--	--
		--	--	--	--	--	--
		--	--	--	--	--	--
		--	--	--	--	--	--
		--	--	--	--	--	--
		--	--	--	--	--	--
		--	--	--	--	--	--
		--	--	--	--	--	--
		--	--	--	--	--	--
		--	--	--	--	--	--
		--	--	--	--	--	--
		--	--	--	--	--	--
		--	--	--	--	--	--
		--	--	--	--	--	--
		--	--	--	--	--	--
		--	--	--	--	--	--
		--	--	--	--	--	--
		--	--	--	--	--	--
		--	--	--	--	--	--
		--	--	--	--	--	--
		--	--	--	--	--	--
		--	--	--	--	--	--
		--	--	--	--	--	--
		--	--	--	--	--	--
		--	--	--	--	--	--
		--	--	--	--	--	--
		--	--	--	--	--	--
		--	--	--	--	--	--
		--	--	--	--	--	--
		--	--	--	--	--	--
		--	--	--	--	--	--
		--	--	--	--	--	--
		--	--	--	--	--	--
		--	--	--	--	--	--
		--	--	--	--	--	--
		--	--	--	--	--	--
		--	--	--	--	--	--
		--	--	--	--	--	--
		--	--	--	--	--	--
		--	--	--	--	--	--
		--	--	--	--	--	--
		--	--	--	--	--	--
		--	--	--	--	--	--
		--	--	--	--	--	--
		--	--	--	--	--	--
		--	--	--	--	--	--
		--	--	--	--	--	--
		--	--	--	--	--	--
		--	--	--	--	--	--
		--	--	--	--	--	--
		--	--	--	--	--	--
		--	--	--	--	--	--
		--	--	--	--	--	--
		--	--	--	--	--	--
		--	--	--	--	--	--
		--	--	--	--	--	--
		--	--	--	--	--	--
		--	--	--	--	--	--
		--	--	--	--	--	--
		--	--	--	--	--	--
		--	--	--	--	--	--
		--	--	--	--	--	--
		--	--	--	--	--	--
		--	--	--	--	--	--
		--	--	--	--	--	--
		--	--	--	--	--	--
		--	--	--	--	--	--
		--	--	--	--	--	--
		--	--	--	--	--	--
		--	--	--	--	--	--
		--	--	--	--	--	--
		--	--	--	--	--	--
		--	--	--	--	--	--
		--	--	--	--	--	--
		--	--	--	--	--	--
		--	--	--	--	--	--
		--	--	--	--	--	--
		--	--	--	--	--	--
		--	--	--	--	--	--
		--	--	--	--	--	--
		--	--	--	--	--	--
		--	--	--	--	--	--
		--	--	--	--	--	--
		--	--	--	--	--	--
		--	--	--	--	--	--
		--	--	--	--	--	--
		--	--	--	--	--	--
		--	--	--	--	--	--
		--	--	--	--	--	--
		--	--	--	--	--	--
		--	--	--	--	--	--
		--	--	--	--	--	--
		--	--	--	--	--	--
		--	--	--	--	--	--
		--	--	--	--	--	--
		--	--	--	--	--	--
		--	--	--	--	--	--
		--	--	--	--	--	--
		--	--	--	--	--	--
		--	--	--	--	--	--
		--	--	--	--	--	--
		--	--	--	--	--	--
		--	--	--	--	--	--
		--	--	--	--	--	--
		--	--	--	--	--	--
		--	--	--	--	--	--
		--	--	--	--	--	--
		--	--	--	--	--	--
		--	--	--	--	--	--
		--	--	--	--	--	--
		--	--	--	--	--	--
		--	--	--	--	--	--
		--	--	--	--	--	--
		--	--	--	--	--	--
		--	--	--	--	--	--
		--	--	--	--	--	--
		--	--	--	--	--	--
		--	--	--	--	--	--
		--	--	--	--	--	--
		--	--	--	--	--	--
		--	--	--	--	--	--
		--	--	--	--	--	--
		--	--	--	--	--	--
		--	--	--	--	--	--
		--	--	--	--	--	--
		--	--	--	--	--	--
		--	--	--	--	--	--
		--	--	--	--	--	--
		--	--	--	--	--	--
		--	--	--	--	--	--
		--	--	--	--	--	--
		--	--	--	--	--	--
		--	--	--	--	--	--
		--	--	--	--	--	--
		--	--	--	--	--	--
		--	--	--	--	--	--
		--	--	--	--	--	--
		--	--	--	--	--	--
		--	--	--	--	--	--
		--	--	--	--	--	--
		--	--	--	--	--	--
		--	--	--	--	--	--
		--	--	--	--	--	--
		--	--	--	--	--	--
		--	--	--	--	--	--
		--	--	--	--	--	--
		--	--	--	--	--	--
		--	--	--	--	--	--
		--	--	--	--	--	--
		--	--	--	--	--	--
		--	--	--	--	--	--
		--	--	--	--	--	--
		--	--	--	--	--	--
		--	--	--	--	--	--
		--	--	--	--	--	--
		--	--	--	--	--	--
		--	--	--	--	--	--
		--	--	--	--	--	--
		--	--	--	--	--	--
		--	--	--	--	--	--
		--	--	--	--	--	--
		--	--	--	--	--	--
		--	--	--	--	--	--
		--	--	--	--	--	--
		--	--	--	--	--	--
		--	--	--	--	--	--
		--	--	--	--	--	--
		--	--	--	--	--	--
		--	--	--	--	--	--
		--	--	--	--	--	--
		--	--	--	--	--	--
		--	--	--	--	--	--
		--	--	--	--	--	--
		--	--	--	--	--	--
		--	--	--	--	--	--
		--	--	--	--	--	--
		--	--	--	--	--	--
		--	--	--	--	--	--
		--	--	--	--	--	--
		--	--	--	--	--	--
		--	--	--	--	--	--
		--	--	--	--	--	--
		--	--	--	--	--	--
		--	--	--	--	--	--
		--	--	--	--	--	--
		--	--	--	--	--	--
		--	--	--	--	--	--
		--	--	--	--	--	--
		--	--	--	--	--	--
		--	--	--	--	--	--
		--	--	--	--	--	--
		--	--	--	--	--	--
		--	--	--	--	--	--
		--	--	--	--	--	--
		--	--	--	--	--	--
		--	--	--	--	--	--
		--	--	--	--	--	--
		--	--	--	--	--	--
		--	--	--	--	--	--
		--	--	--	--	--	--
		--	--	--	--	--	--
		--	--	--	--	--	--
		--	--	--	--	--	--
		--	--	--	--	--	--
		--	--	--	--	--	--
		--	--	--	--	--	--
		--	--	--	--	--	--
		--	--	--	--	--	--
		--	--	--	--	--	--
		--	--	--	--	--	--
		--	--	--	--	--	--
		--	--	--	--	--	--
		--	--	--	--	--	--
		--	--	--	--	--	--
		--	--	--	--	--	--
		--	--	--	--	--	--
		--	--	--	--	--	--
		--	--	--	--	--	--
		--	--	--	--	--	--
		--	--	--	--	--	--
		--	--	--	--	--	--
		--	--	--	--	--	--
		--	--	--	--	--	--
		--	--	--	--	--	--
		--	--	--	--	--	--
		--	--	--	--	--	--
		--	--	--	--	--	--
		--	--	--	--	--	--
		--	--	--	--	--	--
		--	--	--	--	--	--
		--	--	--	--	--	--
		--	--	--	--	--	--
		--	--	--	--	--	--
		--	--	--	--	--	--
		--	--	--	--	--	--
		--	--	--	--	--	--
		--	--	--	--	--	--
		--	--	--	--	--	--
		--	--	--	--	--	--
		--	--	--	--	--	--
		--	--	--	--	--	--
		--	--	--	--	--	--
		--	--	--	--	--	--
		--	--	--	--	--	--
		--	--	--	--	--	--
		--	--	--	--	--	--
		--	--	--	--	--	--
		--	--	--	--	--	--
		--	--	--	--	--	--
		--	--	--	--	--	--
		--	--	--	--	--	--
		--	--	--	--	--	--
		--	--	--	--	--	--
		--	--	--	--	--	--
		--	--	--	--	--	--
		--	--	--	--	--	--
		--	--	--	--	--	--
		--	--	--	--	--	--
		--	--	--	--	--	--
		--	--	--	--	--	--
		--	--	--	--	--	--
		--	--	--	--	--	--
		--	--	--	--	--	--
		--	--	--	--	--	--
		--	--	--	--	--	--
		--	--	--	--	--	--
		--	--	--	--	--	--
		--	--	--	--	--	--
		--	--	--	--	--	--
		--	--	--	--	--	--
		--	--	--	--	--	--
		--	--	--	--	--	--
		--	--	--	--	--	--
		--	--	--	--	--	--
		--	--	--	--	--	--
		--	--	--	--	--	--
		--	--	--	--	--	--
		--	--	--	--	--	--
		--	--	--	--	--	--
		--	--	--	--	--	--
		--	--	--	--	--	--
		--	--	--	--	--	--
		--	--	--	--	--	--
		--	--	--	--	--	--
		--	--	--	--	--	--
		--	--	--	--	--	--
		--	--	--	--	--	--
		--	--	--	--	--	--
		--	--	--	--	--	--
		--	--	--	--	--	--
		--	--	--	--	--	--
		--	--	--	--	--	--
		--	--	--	--	--	--
		--	--	--	--	--	--
		--	--	--	--	--	--
		--	--	--	--	--	--
		--	--	--	--	--	--
		--	--	--	--	--	--
		--	--	--	--	--	--
		--	--	--	--	--	--
		--	--	--	--	--	--
		--	--	--	--	--	--
		--	--	--	--	--	--
		--	--	--	--	--	--
		--	--	--	--	--	--
		--	--	--	--	--	--
		--	--	--	--	--	--
		--	--	--	--	--	--
		--	--	--	--	--	--
		--	--	--	--	--	--
		--	--	--	--	--	--
		--	--	--	--	--	--
		--	--	--	--	--	--
		--	--	--	--	--	--
		--	--	--	--	--	--
		--	--	--	--	--	--
		--	--	--	--	--	--
		--	--	--	--	--	--
		--	--	--	--	--	--
		--	--	--	--	--	--
		--	--	--	--	--	--
		--	--	--	--	--	--
		--	--	--	--	--	--
		--	--	--	--	--	--
		--	--	--	--	--	--
		--	--	--	--	--	--
		--	--	--	--	--	--
		--	--	--	--	--	--
		--	--	--	--	--	--
		--	--	--	--	--	--
		--	--	--	--	--	--
		--	--	--	--	--	--
		--	--	--	--	--	--
		--	--	--	--	--	--
		--	--	--	--	--	--
		--	--	--	--	--	--
		--	--	--	--	--	--
		--	--	--	--	--	--
		--	--	--	--	--	--
		--	--	--	--	--	--
		--	--	--	--	--	--
		--	--	--	--	--	--
		--	--	--	--	--	--
		--	--	--	--	--	--
		--	--	--	--	--	--
		--	--	--	--	--	--
		--	--	--	--	--	--
		--	--	--	--	--	--
		--	--	--	--	--	--
		--	--	--	--	--	--
		--	--	--	--	--	--
		--	--	--	--	--	--
		--	--	--	--	--	--
		--	--	--	--	--	--
		--	--	--	--	--	--
		--	--	--	--	--	--
		--	--	--	--	--	--
		--	--	--	--	--	--
		--	--	--	--	--	--
		--	--	--	--	--	--
		--	--	--	--	--	--
		--	--	--	--	--	--
		--	--	--	--	--	--
		--	--	--	--	--	--
		--	--	--	--	--	--
		--	--	--	--	--	--
		--	--	--	--	--	--
		--	--	--	--	--	--
		--	--	--	--	--	--
		--	--	--	--	--	--
		--	--	--	--	--	--
		--	--	--	--	--	--
		--	--	--	--	--	--
		--	--	--	--	--	--
		--	--	--	--	--	--
		--	--	--	--	--	--
		--	--	--	--	--	--
		--	--	--	--	--	--
		--	--	--	--	--	--
		--	--	--	--	--	--
		--	--	--	--	--	--
		--	--	--	--	--	--
		--	--	--	--	--	--
		--	--	--	--	--	--
		--	--	--	--	--	--
		--	--	--	--	--	--
		--	--	--	--	--	--
		--	--	--	--	--	--
		--	--	--	--	--	--
		--	--	--	--	--	--
		--	--	--	--	--	--
		--	--	--	--	--	--
		--	--	--	--	--	--
		--	--	--	--	--	--
		--	--	--	--	--	--
		--	--	--	--	--	--
		--	--	--	--	--	--
		--	--	--	--	--	--
		--	--	--	--	--	--
		--	--	--	--	--	--
		--	--	--	--	--	--
		--	--	--	--	--	--
		--	--	--	--	--	--
		--	--	--	--	--	--
		--	--	--	--	--	--
		--	--	--	--	--	--
		--	--	--	--	--	--
		--	--	--	--	--	--
		--	--	--	--	--	--
		--	--	--	--	--	--
		--	--	--	--	--	--
		--	--	--	--	--	--
		--	--	--	--	--	--
		--	--	--	--	--	--
		--	--	--	--	--	--
		--	--	--	--	--	--
		--	--	--	--	--	--
		--	--	--	--	--	--
		--	--	--	--	--	--
		--	--	--	--	--	--
		--	--	--	--	--	--
		--	--	--	--	--	--
		--	--	--	--	--	--
		--	--	--	--	--	--
		--	--	--	--	--	--
		--	--	--	--	--	--
		--	--	--	--	--	--
		--	--	--	--	--	--
		--	--	--	--	--	--
		--	--	--	--	--	--
		--	--	--	--	--	--
		--	--	--	--	--	--
		--	--	--	--	--	--
		--	--	--	--	--	--
		--	--	--	--	--	--
		--	--	--	--	--	--
		--	--	--	--	--	--
		--	--	--	--	--	--
		--	--	--	--	--	--
		--	--	--	--	--	--
		--	--	--	--	--	--
		--	--	--	--	--	--
		--	--	--	--	--	--
		--	--	--	--	--	--
		--	--	--	--	--	--
		--	--	--	--	--	--
		--	--	--	--	--	--
		--	--	--	--	--	--
		--	--	--	--	--	--
		--	--	--	--	--	--
		--	--	--	--	--	--
		--	--	--	--	--	--
		--	--	--	--	--	--
		--	--	--	--	--	--
		--	--	--	--	--	--
		--	--	--	--	--	--
		--	--	--	--	--	--
		--	--	--	--	--	--
		--	--	--	--	--	--
		--	--	--	--	--	--
		--	--	--	--	--	--
		--	--	--	--	--	--
		--	--	--	--	--	--
		--	--	--	--	--	--
		--	--	--	--	--	--
		--	--	--	--	--	--
		--	--	--	--	--	--
		--	--	--	--	--	--
		--	--	--	--	--	--
		--	--	--	--	--	--
		--	--	--	--	--	--
		--	--	--	--	--	--
		--	--	--	--	--	--
		--	--	--	--	--	--
		--	--	--	--	--	--
		--	--	--	--	--	--
		--	--	--	--	--	--
		--	--	--	--	--	--
		--	--	--	--	--	--
		--	--	--	--	--	--
		--	--	--	--	--	--
		--	--	--	--	--	--
		--	--	--	--	--	--
		--	--	--	--	--	--
		--	--	--	--	--	--
		--	--	--	--	--	--
		--	--	--	--	--	--
		--	--	--	--	--	--
		--	--	--	--	--	--
		--	--	--	--	--	--
		--	--	--	--	--	--
		--	--	--	--	--	--
		--	--	--	--	--	--
		--	--	--	--	--	--
		--	--	--	--	--	--
		--	--	--	--	--	--
		--	--	--	--	--	--
		--	--	--	--	--	--
		--	--	--	--	--	--
		--	--	--	--	--	--
		--	--	--	--	--	--
		--	--	--	--	--	--
		--	--	--	--	--	--
		--	--	--	--	--	--
		--	--	--	--	--	--
		--	--	--	--	--	--
		--	--	--	--	--	--
		--	--	--	--	--	--
		--	--	--	--	--	--
		--	--	--	--	--	--
		--	--	--	--	--	--
		--	--	--	--	--	--
		--	--	--	--	--	--
		--	--	--	--	--	--
		--	--	--	--	--	--
		--	--	--	--	--	--
		--	--	--	--	--	--
		--	--	--	--	--	--
		--	--	--	--	--	--
		--	--	--	--	--	--
		--	--	--	--	--	--
		--	--	--	--	--	--
		--	--	--	--	--	--
		--	--	--	--	--	--
		--	--	--	--	--	--
		--	--	--	--	--	--
		--	--	--	--	--	--
		--	--	--	--	--	--
		--	--	--	--	--	--
		--	--	--	--	--	--
		--	--	--	--	--	--
		--	--	--	--	--	--
		--	--	--	--	--	--
		--	--	--	--	--	--
		--	--	--	--	--	--
		--	--	--	--	--	--
		--	--	--	--	--	--
		--	--	--	--	--	--
		--	--	--	--	--	--
		--	--	--	--	--	--
		--	--	--	--	--	--
		--	--	--	--	--	--
		--	--	--	--	--	--
		--	--	--	--	--	--
		--	--	--	--	--	--
		--	--	--	--	--	--
		--	--	--	--	--	--
		--	--	--	--	--	--
		--	--	--	--	--	--
		--	--	--	--	--	--
		--	--	--	--	--	--
		--	--	--	--	--	--
		--	--	--	--	--	--
		--	--	--	--	--	--
		--	--	--	--	--	--
		--	--	--	--	--	--
		--	--	--	--	--	--
		--	--	--	--	--	--
		--	--	--	--	--	--
		--	--	--	--	--	--
		--	--	--	--	--	--
		--	--	--	--	--	--
		--	--	--	--	--	--
		--	--	--	--	--	--
		--	--	--	--	--	--
		--	--	--	--	--	--
		--	--	--	--	--	--
		--	--	--	--	--	--
		--	--	--	--	--	--
		--	--	--	--	--	--
		--	--	--	--	--	--
		--	--	--	--	--	--
		--	--	--	--	--	--
		--	--	--	--	--	--
		--	--	--	--	--	--
		--	--	--	--	--	--
		--	--	--	--	--	--
		--	--	--	--	--	--
		--	--	--	--	--	--
		--	--	--	--	--	--
		--	--	--	--	--	--
		--	--	--	--	--	--
		--	--	--	--	--	--
		--	--	--	--	--	--
		--	--	--	--	--	--
		--	--	--	--	--	--
		--	--	--	--	--	--
		--	--	--	--	--	--
		--	--	--	--	--	--
		--	--	--	--	--	--
		--	--	--	--	--	--
		--	--	--	--	--	--
		--	--	--	--	--	--
		--	--	--	--	--	--
		--	--	--	--	--	--
		--	--	--	--	--	--
		--	--	--	--	--	--
		--	--	--	--	--	--
		--	--	--	--	--	--
		--	--	--	--	--	--
		--	--	--	--	--	--
		--	--	--	--	--	--
		--	--	--	--	--	--
		--	--	--	--	--	--
		--	--	--	--	--	--
		--	--	--	--	--	--
		--	--	--	--	--	--
		--	--	--	--	--	--
		--	--	--	--	--	--
		--	--	--	--	--	--
		--	--	--	--	--	--
		--	--	--	--	--	--
		--	--	--	--	--	--
		--	--	--	--	--	--
		--	--	--	--	--	--
		--	--	--	--	--	--
		--	--	--	--	--	--
		--	--	--	--	--	--
		--	--	--	--	--	--
		--	--	--	--	--	--
		--	--	--	--	--	--
		--	--	--	--	--	--
		--	--	--	--	--	--
		--	--	--	--	--	--
		--	--	--	--	--	--
		--	--	--	--	--	--
		--	--	--	--	--	--
		--	--	--	--	--	--
		--	--	--	--	--	--
		--	--	--	--	--	--
		--	--	--	--	--	--
		--	--	--	--	--	--
		--	--	--	--	--	--
		--	--	--	--	--	--
		--	--	--	--	--	--
		--	--	--	--	--	--
		--	--	--	--	--	--
		--	--	--	--	--	--
		--	--	--	--	--	--
		--	--	--	--	--	--
		--	--	--	--	--	--
		--	--	--	--	--	--
		--	--	--	--	--	--
		--	--	--	--	--	--
		--	--	--	--	--	--
		--	--	--	--	--	--
		--	--	--	--	--	--
		--	--	--	--	--	--
		--	--	--	--	--	--
		--	--	--	--	--	--
		--	--	--	--	--	--
		--	--	--	--	--	--
		--	--	--	--	--	--
		--	--	--	--	--	--
		--	--	--	--	--	--
		--	--	--	--	--	--
		--	--	--	--	--	--
		--	--	--	--	--	--
		--	--	--	--	--	--
		--	--	--	--	--	--
		--	--	--	--	--	--
		--	--	--	--	--	--
		--	--	--	--	--	--
		--	--	--	--	--	--
		--	--	--	--	--	--
		--	--	--	--	--	--
		--	--	--	--	--	--
		--	--	--	--	--	--
		--	--	--	--	--	--
		--	--	--	--	--	--
		--	--	--	--	--	--
		--	--	--	--	--	--
		--	--	--	--	--	--
		--	--	--	--	--	--
		--	--	--	--	--	--
		--	--	--	--	--	--
		--	--	--	--	--	--
		--	--	--	--	--	--
		--	--	--	--	--	--
		--	--	--	--	--	--
		--	--	--	--	--	--
		--	--	--	--	--	--
		--	--	--	--	--	--
		--	--	--	--	--	--
		--	--	--	--	--	--
		--	--	--	--	--	--
		--	--	--	--	--	--
		--	--	--	--	--	--
		--	--	--	--	--	--
		--	--	--	--	--	--
		--	--	--	--	--	--
		--	--	--	--	--	--
		--	--	--	--	--	--
		--	--	--	--	--	--
		--	--	--	--	--	--
		--	--	--	--	--	--
		--	--	--	--	--	--
		--	--	--	--	--	--
		--	--	--	--	--	--
		--	--	--	--	--	--
		--	--	--	--	--	--
		--	--	--	--	--	--
		--	--	--	--	--	--
		--	--	--	--	--	--
		--	--	--	--	--	--
		--	--	--	--	--	--
		--	--	--	--	--	--
		--	--	--	--	--	--
		--	--	--	--	--	--
		--	--	--	--	--	--
		--	--	--	--	--	--
		--	--	--	--	--	--
		--	--	--	--	--	--
		--	--	--	--	--	--
		--	--	--	--	--	--
		--	--	--	--	--	--
		--	--	--	--	--	--
		--	--	--	--	--	--
		--	--	--	--	--	--
		--	--	--	--	--	--
		--	--	--	--	--	--
		--	--	--	--	--	--
		--	--	--	--	--	--
		--	--	--	--	--	--
		--	--	--	--	--	--
		--	--	--	--	--	--
		--	--	--	--	--	--
		--	--	--	--	--	--
		--	--	--	--	--	--
		--	--	--	--	--	--
		--	--	--	--	--	--
		--	--	--	--	--	--
		--	--	--	--	--	--
		--	--	--	--	--	--
		--	--	--	--	--	--
		--	--	--	--	--	--
		--	--	--	--	--	--
		--	--	--	--	--	--
		--	--	--	--	--	--
		--	--	--	--	--	--
		--	--	--	--	--	--
		--	--	--	--	--	--
		--	--	--	--	--	--
		--	--	--	--	--	--
		--	--	--	--	--	--
		--	--	--	--	--	--
		--	--	--	--	--	--
		--	--	--	--	--	--
		--	--	--	--	--	--
		--	--	--	--	--	--
		--	--	--	--	--	--
		--	--	--	--	--	--
		--	--	--	--	--	--
		--	--	--	--	--	--
		--	--	--	--	--	--
		--	--	--	--	--	--
		--	--	--	--	--	--
		--	--	--	--	--	--
		--	--	--	--	--	--
		--	--	--	--	--	--
		--	--	--	--	--	--
		--	--	--	--	--	--
		--	--	--	--	--	--
		--	--	--	--	--	--
		--	--	--	--	--	--
		--	--	--	--	--	--
		--	--	--	--	--	--
		--	--	--	--	--	--
		--	--	--	--	--	--
		--	--	--	--	--	--
		--	--	--	--	--	--
		--	--	--	--	--	--
		--	--	--	--	--	--
		--	--	--	--	--	--
		--	--	--	--	--	--
		--	--	--	--	--	--
		--	--	--	--	--	--
		--	--	--	--	--	--
		--	--	--	--	--	--
		--	--	--	--	--	--
		--	--	--	--	--	--
		--	--	--	--	--	--
		--	--	--	--	--	--
		--	--	--	--	--	--
		--	--	--	--	--	--
		--	--	--	--	--	--
		--	--	--	--	--	--
		--	--	--	--	--	--
		--	--	--	--	--	--
		--	--	--	--	--	--
		--	--	--	--	--	--
		--	--	--	--	--	--
		--	--	--	--	--	--
		--	--	--	--	--	--
		--	--	--	--	--	--
		--	--	--	--	--	--
		--	--	--	--	--	--
		--	--	--	--	--	--
		--	--	--	--	--	--
		--	--	--	--	--	--
		--	--	--	--	--	--
		--	--	--	--	--	--
		--	--	--	--	--	--
		--	--	--	--	--	--
		--	--	--	--	--	--
		--	--	--	--	--	--
		--	--	--	--	--	--
		--	--	--	--	--	--
		--	--	--	--	--	--
		--	--	--	--	--	--
		--	--	--	--	--	--
		--	--	--	--	--	--
		--	--	--	--	--	--
		--	--	--	--	--	--
		--	--	--	--	--	--
		--	--	--	--	--	--
		--	--	--	--	--	--
		--	--	--	--	--	--
		--	--	--	--	--	--
		--	--	--	--	--	--
		--	--	--	--	--	--
		--	--	--	--	--	--
		--	--	--	--	--	--
		--	--	--	--	--	--
		--	--	--	--	--	--
		--	--	--	--	--	--
		--	--	--	--	--	--
		--	--	--	--	--	--
		--	--	--	--	--	--
		--	--	--	--	--	--
		--	--	--	--	--	--
		--	--	--	--	--	--
		--	--	--	--	--	--
		--	--	--	--	--	--
		--	--	--	--	--	--
		--	--	--	--	--	--
		--	--	--	--	--	--
		--	--	--	--	--	--
		--	--	--	--	--	--
		--	--	--	--	--	--
		--	--	--	--	--	--
		--	--	--	--	--	--
		--	--	--	--	--	--
		--	--	--	--	--	--
		--	--	--	--	--	--
		--	--	--	--	--	--
		--	--	--	--	--	--
		--	--	--	--	--	--
		--	--	--	--	--	--
		--	--	--	--	--	--
		--	--	--	--	--	--
		--	--	--	--	--	--
		--	--	--	--	--	--
		--	--	--	--	--	--
		--	--	--	--	--	--
		--	--	--	--	--	--
		--	--	--	--	--	--
		--	--	--	--	--	--
		--	--	--	--	--	--
		--	--	--	--	--	--
		--	--	--	--	--	--
		--	--	--	--	--	--
		--	--	--	--	--	--
		--	--	--	--	--	--
		--	--	--	--	--	--
		--	--	--	--	--	--
		--	--	--	--	--	--
		--	--	--	--	--	--
		--	--	--	--	--	--
		--	--	--	--	--	--
		--	--	--	--	--	--
		--	--	--	--	--	--
		--	--	--	--	--	--
		--	--	--	--	--	--
		--	--	--	--	--	--
		--	--	--	--	--	--
		--	--	--	--	--	--
		--	--	--	--	--	--
		--	--	--	--	--	--
		--	--	--	--	--	--
		--	--	--	--	--	--
		--	--	--	--	--	--
		--	--	--	--	--	--
		--	--	--	--	--	--
		--	--	--	--	--	--
		--	--	--	--	--	--
		--	--	--	--	--	--
		--	--	--	--	--	--
		--	--	--	--	--	--
		--	--	--	--	--	--
		--	--	--	--	--	--
		--	--	--	--	--	--
		--	--	--	--	--	--
		--	--	--	--	--	--
		--	--	--	--	--	--
		--	--	--	--	--	--
		--	--	--	--	--	--
		--	--	--	--	--	--
		--	--	--	--	--	--
		--	--	--	--	--	--
		--	--	--	--	--	--
		--	--	--	--	--	--
		--	--	--	--	--	--
		--	--	--	--	--	--
		--	--	--	--	--	--
		--	--	--	--	--	--
		--	--	--	--	--	--
		--	--	--	--	--	--
		--	--	--	--	--	--
		--	--	--	--	--	--
		--	--	--	--	--	--
		--	--	--	--	--	--
		--	--	--	--	--	--
		--	--	--	--	--	--
		--	--	--	--	--	--
		--	--	--	--	--	--
		--	--	--	--	--	--
		--	--	--	--	--	--
		--	--	--	--	--	--
		--	--	--	--	--	--
		--	--	--	--	--	--
		--	--	--	--	--	--
		--	--	--	--	--	--
		--	--	--	--	--	--
		--	--	--	--	--	--
		--	--	--	--	--	--
		--	--	--	--	--	--
		--	--	--	--	--	--
		--	--	--	--	--	--
		--	--	--	--	--	--
		--	--	--	--	--	--
		--	--	--	--	--	--
		--	--	--	--	--	--
		--	--	--	--	--	--
		--	--	--	--	--	--
		--	--	--	--	--	--
		--	--	--	--	--	--
		--	--	--	--	--	--
		--	--	--	--	--	--
		--	--	--	--	--	--
		--	--	--	--	--	--
		--	--	--	--	--	--
		--	--	--	--	--	--
		--	--	--	--	--	--
		--	--	--	--	--	--
		--	--	--	--	--	--
		--	--	--	--	--	--
		--	--	--	--	--	--
		--	--	--	--	--	--
		--	--	--	--	--	--
		--	--	--	--	--	--
		--	--	--	--	--	--
		--	--	--	--	--	--
		--	--	--	--	--	--
		--	--	--	--	--	--
		--	--	--	--	--	--
		--	--	--	--	--	--
		--	--	--	--	--	--
		--	--	--	--	--	--
		--	--	--	--	--	--
		--	--	--	--	--	--
		--	--	--	--	--	--
		--	--	--	--	--	--
		--	--	--	--	--	--
		--	--	--	--	--	--
		--	--	--	--	--	--
		--	--	--	--	--	--
		--	--	--	--	--	--
		--	--	--	--	--	--
		--	--	--	--	--	--
		--	--	--	--	--	--
		--	--	--	--	--	--
		--	--	--	--	--	--
		--	--	--	--	--	--
		--	--	--	--	--	--
		--	--	--	--	--	--
		--	--	--	--	--	--
		--	--	--	--	--	--
		--	--	--	--	--	--
		--	--	--	--	--	--
		--	--	--	--	--	--
		--	--	--	--	--	--
		--	--	--	--	--	--
		--	--	--	--	--	--
		--	--	--	--	--	--
		--	--	--	--	--	--
		--	--	--	--	--	--
		--	--	--	--	--	--
[truncated: 80,683 more rows]

## Sheet: Fig. 2g
		Wavenumber (cm-1)	Intensity (a.u.)	Intensity (a.u.)	Intensity (a.u.)
		3996.25	299.79	3996.25	399.69
		3994.32	299.8	3994.32	399.7
		3992.39	299.8	3992.39	399.72
		3990.46	299.81	3990.46	399.73
		3988.53	299.82	3988.53	399.74
		3986.6	299.81	3986.6	399.73
		3984.67	299.81	3984.67	399.71
		3982.74	299.81	3982.74	399.7
		3980.82	299.81	3980.82	399.69
		3978.89	299.81	3978.89	399.71
		3976.96	299.81	3976.96	399.74
		3975.03	299.81	3975.03	399.76
		3973.1	299.81	3973.1	399.78
		3971.17	299.83	3971.17	399.79
		3969.24	299.86	3969.24	399.78
		3967.32	299.89	3967.32	399.78
		3965.39	299.91	3965.39	399.77
		3963.46	299.92	3963.46	399.77
		3961.53	299.91	3961.53	399.78
		3959.6	299.9	3959.6	399.8
		3957.67	299.89	3957.67	399.84
		3955.74	299.89	3955.74	399.87
		3953.81	299.91	3953.81	399.91
		3951.89	299.93	3951.89	399.94
		3949.96	299.95	3949.96	399.96
		3948.03	299.98	3948.03	399.98
		3946.1	299.99	3946.1	399.99
		3944.17	300	3944.17	400
		3942.24	300	3942.24	400.01
		3940.31	300	3940.31	400.02
		3938.38	300.01	3938.38	400.03
		3936.46	300.01	3936.46	400.03
		3934.53	300.02	3934.53	400.03
		3932.6	300.03	3932.6	400.03
		3930.67	300.03	3930.67	400.01
		3928.74	300.02	3928.74	400
		3926.81	300	3926.81	399.97
		3924.88	299.99	3924.88	399.95
		3922.96	299.97	3922.96	399.92
		3921.03	299.96	3921.03	399.9
		3919.1	299.95	3919.1	399.89
		3917.17	299.94	3917.17	399.9
		3915.24	299.96	3915.24	399.93
		3913.31	299.99	3913.31	399.98
		3911.38	300.03	3911.38	400.03
		3909.45	300.06	3909.45	400.07
		3907.53	300.06	3907.53	400.08
		3905.6	300.03	3905.6	400.06
		3903.67	299.98	3903.67	400.01
		3901.74	299.94	3901.74	399.96
		3899.81	299.91	3899.81	399.94
		3897.88	299.92	3897.88	399.94
		3895.95	299.95	3895.95	399.96
		3894.03	299.98	3894.03	399.98
		3892.1	300	3892.1	400
		3890.17	300	3890.17	400
		3888.24	300	3888.24	400
		3886.31	299.98	3886.31	399.99
		3884.38	299.95	3884.38	399.98
		3882.45	299.93	3882.45	399.97
		3880.52	299.92	3880.52	399.97
		3878.6	299.93	3878.6	399.99
		3876.67	299.96	3876.67	400
		3874.74	299.99	3874.74	400
		3872.81	300	3872.81	399.99
		3870.88	300	3870.88	399.97
		3868.95	299.96	3868.95	399.95
		3867.02	299.92	3867.02	399.95
		3865.09	299.89	3865.09	399.96
		3863.17	299.9	3863.17	400.01
		3861.24	299.93	3861.24	400.08
		3859.31	299.95	3859.31	400.13
		3857.38	299.94	3857.38	400.14
		3855.45	299.91	3855.45	400.1
		3853.52	299.86	3853.52	400.03
		3851.59	299.82	3851.59	399.95
		3849.67	299.83	3849.67	399.91
		3847.74	299.89	3847.74	399.91
		3845.81	299.97	3845.81	399.96
		3843.88	300.02	3843.88	400
		3841.95	300	3841.95	400
		3840.02	299.95	3840.02	399.96
		3838.09	299.88	3838.09	399.9
		3836.16	299.82	3836.16	399.83
		3834.24	299.81	3834.24	399.78
		3832.31	299.84	3832.31	399.78
		3830.38	299.91	3830.38	399.83
		3828.45	299.99	3828.45	399.91
		3826.52	300.05	3826.52	399.99
		3824.59	300.06	3824.59	400.05
		3822.66	300.04	3822.66	400.05
		3820.73	299.97	3820.73	400
		3818.81	299.9	3818.81	399.92
		3816.88	299.86	3816.88	399.85
		3814.95	299.85	3814.95	399.83
		3813.02	299.89	3813.02	399.87
		3811.09	299.95	3811.09	399.95
		3809.16	300.01	3809.16	400.06
		3807.23	300.05	3807.23	400.14
		3805.31	300.06	3805.31	400.17
		3803.38	300.04	3803.38	400.15
		3801.45	300	3801.45	400.08
		3799.52	299.95	3799.52	399.99
		3797.59	299.91	3797.59	399.9
		3795.66	299.88	3795.66	399.84
		3793.73	299.88	3793.73	399.83
		3791.8	299.91	3791.8	399.85
		3789.88	299.95	3789.88	399.89
		3787.95	299.98	3787.95	399.94
		3786.02	300	3786.02	399.97
		3784.09	300	3784.09	399.98
		3782.16	300	3782.16	399.97
		3780.23	300	3780.23	399.94
		3778.3	300.02	3778.3	399.92
		3776.37	300.05	3776.37	399.89
		3774.45	300.08	3774.45	399.87
		3772.52	300.08	3772.52	399.85
		3770.59	300.06	3770.59	399.83
		3768.66	300.01	3768.66	399.82
		3766.73	299.95	3766.73	399.83
		3764.8	299.92	3764.8	399.85
		3762.87	299.93	3762.87	399.89
		3760.95	299.97	3760.95	399.96
		3759.02	300.05	3759.02	400.03
		3757.09	300.12	3757.09	400.11
		3755.16	300.17	3755.16	400.16
		3753.23	300.19	3753.23	400.18
		3751.3	300.17	3751.3	400.16
		3749.37	300.13	3749.37	400.1
		3747.44	300.08	3747.44	400.03
		3745.52	300.04	3745.52	399.96
		3743.59	300.03	3743.59	399.94
		3741.66	300.04	3741.66	399.96
		3739.73	300.04	3739.73	399.99
		3737.8	300.02	3737.8	400.01
		3735.87	300	3735.87	400
		3733.94	299.97	3733.94	399.98
		3732.02	299.94	3732.02	399.93
		3730.09	299.91	3730.09	399.88
		3728.16	299.89	3728.16	399.85
		3726.23	299.88	3726.23	399.84
		3724.3	299.87	3724.3	399.83
		3722.37	299.86	3722.37	399.84
		3720.44	299.86	3720.44	399.86
		3718.51	299.87	3718.51	399.9
		3716.59	299.87	3716.59	399.95
		3714.66	299.84	3714.66	399.97
		3712.73	299.8	3712.73	399.97
		3710.8	299.76	3710.8	399.95
		3708.87	299.75	3708.87	399.92
		3706.94	299.77	3706.94	399.9
		3705.01	299.82	3705.01	399.89
		3703.08	299.88	3703.08	399.9
		3701.16	299.95	3701.16	399.92
		3699.23	300.02	3699.23	399.95
		3697.3	300.08	3697.3	399.99
		3695.37	300.11	3695.37	400.05
		3693.44	300.11	3693.44	400.08
		3691.51	300.06	3691.51	400.09
		3689.58	300	3689.58	400.05
		3687.66	299.94	3687.66	399.98
		3685.73	299.91	3685.73	399.91
		3683.8	299.92	3683.8	399.86
		3681.87	299.95	3681.87	399.85
		3679.94	299.97	3679.94	399.86
		3678.01	299.96	3678.01	399.89
		3676.08	299.92	3676.08	399.92
		3674.15	299.87	3674.15	399.92
		3672.23	299.82	3672.23	399.91
		3670.3	299.78	3670.3	399.88
		3668.37	299.78	3668.37	399.86
		3666.44	299.81	3666.44	399.85
		3664.51	299.87	3664.51	399.86
		3662.58	299.94	3662.58	399.89
		3660.65	300.02	3660.65	399.93
		3658.72	300.1	3658.72	399.98
		3656.8	300.15	3656.8	400.03
		3654.87	300.16	3654.87	400.06
		3652.94	300.12	3652.94	400.06
		3651.01	300.05	3651.01	400.02
		3649.08	299.96	3649.08	399.96
		3647.15	299.9	3647.15	399.89
		3645.22	299.87	3645.22	399.84
		3643.3	299.89	3643.3	399.81
		3641.37	299.94	3641.37	399.82
		3639.44	299.98	3639.44	399.86
		3637.51	300.01	3637.51	399.91
		3635.58	300.02	3635.58	399.97
		3633.65	300	3633.65	400.01
		3631.72	299.97	3631.72	400.02
		3629.79	299.94	3629.79	400
		3627.87	299.91	3627.87	399.97
		3625.94	299.89	3625.94	399.94
		3624.01	299.87	3624.01	399.9
		3622.08	299.87	3622.08	399.89
		3620.15	299.87	3620.15	399.88
		3618.22	299.88	3618.22	399.88
		3616.29	299.91	3616.29	399.88
		3614.37	299.95	3614.37	399.9
		3612.44	300.01	3612.44	399.91
		3610.51	300.05	3610.51	399.92
		3608.58	300.06	3608.58	399.92
		3606.65	300.05	3606.65	399.91
		3604.72	300.01	3604.72	399.9
		3602.79	299.97	3602.79	399.88
		3600.86	299.94	3600.86	399.86
		3598.94	299.92	3598.94	399.85
		3597.01	299.94	3597.01	399.83
		3595.08	299.98	3595.08	399.81
		3593.15	300.03	3593.15	399.79
		3591.22	300.05	3591.22	399.76
		3589.29	300.03	3589.29	399.72
		3587.36	299.97	3587.36	399.69
		3585.43	299.9	3585.43	399.67
		3583.51	299.84	3583.51	399.67
		3581.58	299.82	3581.58	399.7
		3579.65	299.83	3579.65	399.75
		3577.72	299.88	3577.72	399.81
		3575.79	299.93	3575.79	399.86
		3573.86	299.96	3573.86	399.91
		3571.93	299.97	3571.93	399.95
		3570.01	299.96	3570.01	399.97
		3568.08	299.92	3568.08	399.97
		3566.15	299.88	3566.15	399.94
		3564.22	299.84	3564.22	399.9
		3562.29	299.82	3562.29	399.85
		3560.36	299.83	3560.36	399.8
		3558.43	299.85	3558.43	399.76
		3556.5	299.89	3556.5	399.75
		3554.58	299.94	3554.58	399.76
		3552.65	300	3552.65	399.8
		3550.72	300.05	3550.72	399.86
		3548.79	300.09	3548.79	399.91
		3546.86	300.12	3546.86	399.96
		3544.93	300.14	3544.93	399.98
		3543	300.15	3543	399.98
		3541.07	300.14	3541.07	399.97
		3539.15	300.11	3539.15	399.94
		3537.22	300.05	3537.22	399.9
		3535.29	299.99	3535.29	399.85
		3533.36	299.94	3533.36	399.8
		3531.43	299.91	3531.43	399.76
		3529.5	299.91	3529.5	399.73
		3527.57	299.92	3527.57	399.73
		3525.65	299.94	3525.65	399.75
		3523.72	299.95	3523.72	399.78
		3521.79	299.96	3521.79	399.84
		3519.86	299.97	3519.86	399.89
		3517.93	299.98	3517.93	399.92
		3516	299.97	3516	399.93
		3514.07	299.96	3514.07	399.91
		3512.14	299.92	3512.14	399.88
		3510.22	299.89	3510.22	399.84
		3508.29	299.86	3508.29	399.81
		3506.36	299.84	3506.36	399.8
		3504.43	299.84	3504.43	399.82
		3502.5	299.86	3502.5	399.85
		3500.57	299.88	3500.57	399.89
		3498.64	299.89	3498.64	399.91
		3496.71	299.9	3496.71	399.93
		3494.79	299.9	3494.79	399.94
		3492.86	299.9	3492.86	399.94
		3490.93	299.89	3490.93	399.94
		3489	299.88	3489	399.95
		3487.07	299.86	3487.07	399.95
		3485.14	299.84	3485.14	399.95
		3483.21	299.84	3483.21	399.95
		3481.29	299.86	3481.29	399.95
		3479.36	299.9	3479.36	399.96
		3477.43	299.94	3477.43	399.97
		3475.5	299.99	3475.5	399.99
		3473.57	300.01	3473.57	400
		3471.64	300	3471.64	400
		3469.71	299.98	3469.71	399.98
		3467.78	299.94	3467.78	399.95
		3465.86	299.9	3465.86	399.91
		3463.93	299.85	3463.93	399.88
		3462	299.81	3462	399.87
		3460.07	299.79	3460.07	399.87
		3458.14	299.79	3458.14	399.88
		3456.21	299.8	3456.21	399.9
		3454.28	299.81	3454.28	399.91
		3452.36	299.81	3452.36	399.89
		3450.43	299.79	3450.43	399.86
		3448.5	299.77	3448.5	399.82
		3446.57	299.75	3446.57	399.77
		3444.64	299.76	3444.64	399.74
		3442.71	299.79	3442.71	399.73
		3440.78	299.86	3440.78	399.76
		3438.85	299.93	3438.85	399.81
		3436.93	300	3436.93	399.87
		3435	300.04	3435	399.93
		3433.07	300.04	3433.07	399.96
		3431.14	300.02	3431.14	399.96
		3429.21	299.99	3429.21	399.94
		3427.28	299.97	3427.28	399.93
		3425.35	299.95	3425.35	399.93
		3423.42	299.95	3423.42	399.94
		3421.5	299.95	3421.5	399.95
		3419.57	299.92	3419.57	399.95
		3417.64	299.89	3417.64	399.93
		3415.71	299.83	3415.71	399.9
		3413.78	299.78	3413.78	399.84
		3411.85	299.73	3411.85	399.79
		3409.92	299.69	3409.92	399.74
		3408	299.65	3408	399.72
		3406.07	299.62	3406.07	399.71
		3404.14	299.58	3404.14	399.72
		3402.21	299.53	3402.21	399.73
		3400.28	299.48	3400.28	399.73
		3398.35	299.43	3398.35	399.72
		3396.42	299.38	3396.42	399.7
		3394.49	299.35	3394.49	399.68
		3392.57	299.32	3392.57	399.66
		3390.64	299.29	3390.64	399.64
		3388.71	299.26	3388.71	399.62
		3386.78	299.22	3386.78	399.61
		3384.85	299.16	3384.85	399.57
		3382.92	299.08	3382.92	399.52
		3380.99	298.97	3380.99	399.46
		3379.06	298.85	3379.06	399.38
		3377.14	298.72	3377.14	399.31
		3375.21	298.6	3375.21	399.26
		3373.28	298.48	3373.28	399.23
		3371.35	298.36	3371.35	399.2
		3369.42	298.23	3369.42	399.16
		3367.49	298.09	3367.49	399.11
		3365.56	297.94	3365.56	399.05
		3363.64	297.79	3363.64	398.97
		3361.71	297.63	3361.71	398.9
		3359.78	297.47	3359.78	398.83
		3357.85	297.32	3357.85	398.76
		3355.92	297.19	3355.92	398.71
		3353.99	297.06	3353.99	398.66
		3352.06	296.94	3352.06	398.62
		3350.13	296.82	3350.13	398.59
		3348.21	296.68	3348.21	398.57
		3346.28	296.52	3346.28	398.54
		3344.35	296.34	3344.35	398.52
		3342.42	296.13	3342.42	398.48
		3340.49	295.91	3340.49	398.45
		3338.56	295.68	3338.56	398.43
		3336.63	295.43	3336.63	398.41
		3334.7	295.18	3334.7	398.38
		3332.78	294.93	3332.78	398.34
		3330.85	294.69	3330.85	398.29
		3328.92	294.48	3328.92	398.23
		3326.99	294.29	3326.99	398.16
		3325.06	294.15	3325.06	398.09
		3323.13	294.05	3323.13	398.03
		3321.2	294.01	3321.2	397.98
		3319.28	294.04	3319.28	397.94
		3317.35	294.13	3317.35	397.93
		3315.42	294.28	3315.42	397.95
		3313.49	294.49	3313.49	398
		3311.56	294.74	3311.56	398.07
		3309.63	295.02	3309.63	398.16
		3307.7	295.31	3307.7	398.26
		3305.77	295.62	3305.77	398.37
		3303.85	295.91	3303.85	398.5
		3301.92	296.2	3301.92	398.64
		3299.99	296.47	3299.99	398.78
		3298.06	296.71	3298.06	398.91
		3296.13	296.95	3296.13	399.03
		3294.2	297.17	3294.2	399.14
		3292.27	297.4	3292.27	399.24
		3290.35	297.62	3290.35	399.32
		3288.42	297.84	3288.42	399.4
		3286.49	298.05	3286.49	399.46
		3284.56	298.22	3284.56	399.52
		3282.63	298.37	3282.63	399.56
		3280.7	298.51	3280.7	399.61
		3278.77	298.63	3278.77	399.65
		3276.84	298.75	3276.84	399.7
		3274.92	298.87	3274.92	399.74
		3272.99	298.97	3272.99	399.79
		3271.06	299.05	3271.06	399.83
		3269.13	299.11	3269.13	399.86
		3267.2	299.18	3267.2	399.89
		3265.27	299.24	3265.27	399.9
		3263.34	299.31	3263.34	399.9
		3261.41	299.39	3261.41	399.9
		3259.49	299.47	3259.49	399.89
		3257.56	299.53	3257.56	399.87
		3255.63	299.57	3255.63	399.87
		3253.7	299.59	3253.7	399.87
		3251.77	299.62	3251.77	399.89
		3249.84	299.65	3249.84	399.91
		3247.91	299.7	3247.91	399.94
		3245.99	299.76	3245.99	399.97
		3244.06	299.82	3244.06	399.99
		3242.13	299.88	3242.13	400
		3240.2	299.93	3240.2	400.02
		3238.27	299.96	3238.27	400.04
		3236.34	299.98	3236.34	400.04
		3234.41	299.99	3234.41	400.03
		3232.48	300	3232.48	400.02
		3230.56	299.99	3230.56	400.02
		3228.63	299.99	3228.63	400.02
		3226.7	299.99	3226.7	400.04
		3224.77	300	3224.77	400.07
		3222.84	300.01	3222.84	400.09
		3220.91	300.03	3220.91	400.1
		3218.98	300.04	3218.98	400.1
		3217.05	300.06	3217.05	400.09
		3215.13	300.07	3215.13	400.08
		3213.2	300.09	3213.2	400.07
		3211.27	300.1	3211.27	400.06
		3209.34	300.09	3209.34	400.06
		3207.41	300.07	3207.41	400.05
		3205.48	300.04	3205.48	400.04
		3203.55	300	3203.55	400.03
		3201.63	299.97	3201.63	400.03
		3199.7	299.96	3199.7	400.03
		3197.77	299.97	3197.77	400.03
		3195.84	299.99	3195.84	400.04
		3193.91	300.01	3193.91	400.03
		3191.98	300.01	3191.98	400.02
		3190.05	300	3190.05	400
		3188.12	299.99	3188.12	399.98
		3186.2	299.99	3186.2	399.99
		3184.27	300	3184.27	400
		3182.34	300	3182.34	400.02
		3180.41	300.01	3180.41	400.05
		3178.48	300.02	3178.48	400.09
		3176.55	300.04	3176.55	400.13
		3174.62	300.07	3174.62	400.16
		3172.7	300.1	3172.7	400.17
		3170.77	300.12	3170.77	400.17
		3168.84	300.12	3168.84	400.16
		3166.91	300.11	3166.91	400.13
		3164.98	300.1	3164.98	400.11
		3163.05	300.09	3163.05	400.09
		3161.12	300.08	3161.12	400.09
		3159.19	300.09	3159.19	400.08
		3157.27	300.09	3157.27	400.08
		3155.34	300.09	3155.34	400.07
		3153.41	300.06	3153.41	400.06
		3151.48	300.03	3151.48	400.06
		3149.55	299.99	3149.55	400.05
		3147.62	299.97	3147.62	400.04
		3145.69	299.95	3145.69	400.03
		3143.76	299.96	3143.76	400.03
		3141.84	299.98	3141.84	400.03
		3139.91	300	3139.91	400.03
		3137.98	300.02	3137.98	400.02
		3136.05	300.01	3136.05	400.01
		3134.12	300	3134.12	400
		3132.19	300	3132.19	400
		3130.26	300	3130.26	400
		3128.34	299.99	3128.34	400.01
		3126.41	300	3126.41	400.01
		3124.48	300.01	3124.48	400.02
		3122.55	300.02	3122.55	400.03
		3120.62	300.04	3120.62	400.05
		3118.69	300.04	3118.69	400.05
		3116.76	300.04	3116.76	400.06
		3114.83	300.04	3114.83	400.06
		3112.91	300.03	3112.91	400.07
		3110.98	300.03	3110.98	400.08
		3109.05	300.05	3109.05	400.1
		3107.12	300.07	3107.12	400.12
		3105.19	300.1	3105.19	400.14
		3103.26	300.11	3103.26	400.13
		3101.33	300.11	3101.33	400.11
		3099.4	300.1	3099.4	400.09
		3097.48	300.07	3097.48	400.06
		3095.55	300.04	3095.55	400.05
		3093.62	300.01	3093.62	400.04
		3091.69	299.99	3091.69	400.03
		3089.76	299.98	3089.76	400.03
		3087.83	299.98	3087.83	400.02
		3085.9	299.98	3085.9	400.02
		3083.98	299.99	3083.98	400.01
		3082.05	300	3082.05	400.01
		3080.12	300	3080.12	400
		3078.19	300	3078.19	400
		3076.26	299.99	3076.26	399.98
		3074.33	299.98	3074.33	399.97
		3072.4	299.96	3072.4	399.97
		3070.47	299.94	3070.47	399.98
		3068.55	299.93	3068.55	399.99
		3066.62	299.92	3066.62	400.01
		3064.69	299.9	3064.69	400.01
		3062.76	299.86	3062.76	400
		3060.83	299.83	3060.83	399.98
		3058.9	299.79	3058.9	399.97
		3056.97	299.77	3056.97	399.95
		3055.04	299.77	3055.04	399.96
		3053.12	299.8	3053.12	399.97
		3051.19	299.83	3051.19	399.99
		3049.26	299.87	3049.26	400.02
		3047.33	299.89	3047.33	400.03
		3045.4	299.91	3045.4	400.04
		3043.47	299.9	3043.47	400.03
		3041.54	299.89	3041.54	400.02
		3039.62	299.89	3039.62	400.01
		3037.69	299.89	3037.69	400
		3035.76	299.9	3035.76	400
		3033.83	299.92	3033.83	400
		3031.9	299.95	3031.9	400
		3029.97	299.98	3029.97	400
		3028.04	300	3028.04	400
		3026.11	300	3026.11	400
		3024.19	300.01	3024.19	400.01
		3022.26	300.01	3022.26	400.02
		3020.33	300	3020.33	400.01
		3018.4	299.99	3018.4	399.99
		3016.47	299.99	3016.47	399.97
		3014.54	300	3014.54	399.96
		3012.61	300.01	3012.61	399.97
		3010.69	300.01	3010.69	399.98
		3008.76	300.01	3008.76	399.99
		3006.83	300	3006.83	399.99
		3004.9	299.98	3004.9	399.98
		3002.97	299.95	3002.97	399.98
		3001.04	299.9	3001.04	399.96
		2999.11	299.83	2999.11	399.94
		2997.18	299.74	2997.18	399.88
		2995.26	299.62	2995.26	399.79
		2993.33	299.49	2993.33	399.66
		2991.4	299.35	2991.4	399.51
		2989.47	299.18	2989.47	399.33
		2987.54	298.99	2987.54	399.15
		2985.61	298.77	2985.61	398.93
		2983.68	298.49	2983.68	398.67
		2981.75	298.14	2981.75	398.34
		2979.83	297.74	2979.83	397.95
		2977.9	297.26	2977.9	397.51
		2975.97	296.73	2975.97	397.01
		2974.04	296.12	2974.04	396.44
		2972.11	295.41	2972.11	395.79
		2970.18	294.6	2970.18	395.04
		2968.25	293.69	2968.25	394.19
		2966.33	292.69	2966.33	393.23
		2964.4	291.57	2964.4	392.15
		2962.47	290.34	2962.47	390.94
		2960.54	289	2960.54	389.59
		2958.61	287.57	2958.61	388.1
		2956.68	286.07	2956.68	386.5
		2954.75	284.54	2954.75	384.83
		2952.82	283.04	2952.82	383.13
		2950.9	281.59	2950.9	381.46
		2948.97	280.22	2948.97	379.85
		2947.04	278.93	2947.04	378.33
		2945.11	277.74	2945.11	376.98
		2943.18	276.66	2943.18	375.87
		2941.25	275.73	2941.25	375.07
		2939.32	274.98	2939.32	374.64
		2937.39	274.47	2937.39	374.57
		2935.47	274.25	2935.47	374.84
		2933.54	274.3	2933.54	375.35
		2931.61	274.6	2931.61	376.01
		2929.68	275.07	2929.68	376.74
		2927.75	275.62	2927.75	377.45
		2925.82	276.2	2925.82	378.11
		2923.89	276.77	2923.89	378.69
		2921.97	277.33	2921.97	379.2
		2920.04	277.9	2920.04	379.66
		2918.11	278.5	2918.11	380.1
		2916.18	279.12	2916.18	380.55
		2914.25	279.79	2914.25	381.05
		2912.32	280.52	2912.32	381.63
		2910.39	281.33	2910.39	382.32
		2908.46	282.23	2908.46	383.11
		2906.54	283.2	2906.54	383.99
		2904.61	284.2	2904.61	384.92
		2902.68	285.18	2902.68	385.84
		2900.75	286.1	2900.75	386.69
		2898.82	286.9	2898.82	387.42
		2896.89	287.53	2896.89	388
		2894.96	287.96	2894.96	388.37
		2893.03	288.17	2893.03	388.51
		2891.11	288.14	2891.11	388.42
		2889.18	287.87	2889.18	388.07
		2887.25	287.37	2887.25	387.47
		2885.32	286.63	2885.32	386.63
		2883.39	285.66	2883.39	385.54
		2881.46	284.47	2881.46	384.21
		2879.53	283.09	2879.53	382.65
		2877.61	281.56	2877.61	380.89
		2875.68	279.93	2875.68	378.95
		2873.75	278.22	2873.75	376.89
		2871.82	276.5	2871.82	374.78
		2869.89	274.78	2869.89	372.7
		2867.96	273.08	2867.96	370.7
		2866.03	271.42	2866.03	368.84
		2864.1	269.78	2864.1	367.14
		2862.18	268.2	2862.18	365.6
		2860.25	266.71	2860.25	364.24
		2858.32	265.42	2858.32	363.12
		2856.39	264.46	2856.39	362.3
		2854.46	263.94	2854.46	361.85
		2852.53	263.98	2852.53	361.85
		2850.6	264.61	2850.6	362.37
		2848.68	265.83	2848.68	363.44
		2846.75	267.58	2846.75	365.06
		2844.82	269.76	2844.82	367.17
		2842.89	272.26	2842.89	369.69
		2840.96	274.95	2840.96	372.48
		2839.03	277.7	2839.03	375.39
		2837.1	280.38	2837.1	378.27
		2835.17	282.92	2835.17	381.03
		2833.25	285.24	2833.25	383.58
		2831.32	287.33	2831.32	385.87
		2829.39	289.16	2829.39	387.91
		2827.46	290.72	2827.46	389.66
		2825.53	292.04	2825.53	391.15
		2823.6	293.12	2823.6	392.38
		2821.67	293.99	2821.67	393.35
		2819.74	294.65	2819.74	394.07
		2817.82	295.13	2817.82	394.53
		2815.89	295.4	2815.89	394.75
		2813.96	295.49	2813.96	394.74
		2812.03	295.39	2812.03	394.51
		2810.1	295.11	2810.1	394.1
		2808.17	294.67	2808.17	393.54
		2806.24	294.12	2806.24	392.9
		2804.32	293.49	2804.32	392.21
		2802.39	292.86	2802.39	391.56
		2800.46	292.3	2800.46	391
		2798.53	291.9	2798.53	390.63
		2796.6	291.71	2796.6	390.5
		2794.67	291.77	2794.67	390.64
		2792.74	292.08	2792.74	391.06
		2790.81	292.62	2790.81	391.71
		2788.89	293.33	2788.89	392.53
		2786.96	294.11	2786.96	393.42
		2785.03	294.91	2785.03	394.32
		2783.1	295.64	2783.1	395.16
		2781.17	296.3	2781.17	395.91
		2779.24	296.86	2779.24	396.55
		2777.31	297.34	2777.31	397.09
		2775.38	297.74	2775.38	397.52
		2773.46	298.06	2773.46	397.85
		2771.53	298.31	2771.53	398.11
		2769.6	298.49	2769.6	398.3
		2767.67	298.64	2767.67	398.45
		2765.74	298.75	2765.74	398.56
		2763.81	298.82	2763.81	398.64
		2761.88	298.87	2761.88	398.7
		2759.96	298.89	2759.96	398.73
		2758.03	298.88	2758.03	398.75
		2756.1	298.85	2756.1	398.74
		2754.17	298.83	2754.17	398.73
		2752.24	298.81	2752.24	398.7
		2750.31	298.78	2750.31	398.65
		2748.38	298.74	2748.38	398.58
		2746.45	298.68	2746.45	398.48
		2744.53	298.6	2744.53	398.39
		2742.6	298.53	2742.6	398.32
		2740.67	298.48	2740.67	398.27
		2738.74	298.47	2738.74	398.26
		2736.81	298.49	2736.81	398.27
		2734.88	298.54	2734.88	398.31
		2732.95	298.6	2732.95	398.37
		2731.03	298.65	2731.03	398.44
		2729.1	298.69	2729.1	398.52
		2727.17	298.73	2727.17	398.6
		2725.24	298.78	2725.24	398.67
		2723.31	298.83	2723.31	398.73
		2721.38	298.89	2721.38	398.78
		2719.45	298.94	2719.45	398.83
		2717.52	299	2717.52	398.88
		2715.6	299.04	2715.6	398.9
		2713.67	299.05	2713.67	398.91
		2711.74	299.06	2711.74	398.91
		2709.81	299.06	2709.81	398.91
		2707.88	299.05	2707.88	398.91
		2705.95	299.05	2705.95	398.9
		2704.02	299.06	2704.02	398.91
		2702.09	299.08	2702.09	398.93
		2700.17	299.12	2700.17	398.97
		2698.24	299.17	2698.24	399.03
		2696.31	299.25	2696.31	399.12
		2694.38	299.34	2694.38	399.23
		2692.45	299.44	2692.45	399.34
		2690.52	299.53	2690.52	399.44
		2688.59	299.61	2688.59	399.53
		2686.67	299.68	2686.67	399.62
		2684.74	299.75	2684.74	399.7
		2682.81	299.81	2682.81	399.77
		2680.88	299.85	2680.88	399.83
		2678.95	299.87	2678.95	399.87
		2677.02	299.88	2677.02	399.9
		2675.09	299.89	2675.09	399.9
		2673.16	299.89	2673.16	399.89
		2671.24	299.91	2671.24	399.87
		2669.31	299.93	2669.31	399.85
		2667.38	299.94	2667.38	399.84
		2665.45	299.95	2665.45	399.84
		2663.52	299.94	2663.52	399.87
		2661.59	299.94	2661.59	399.9
		2659.66	299.94	2659.66	399.94
		2657.73	299.95	2657.73	399.97
		2655.81	299.96	2655.81	399.99
		2653.88	299.98	2653.88	400
		2651.95	300	2651.95	400
		2650.02	300.01	2650.02	399.99
		2648.09	300	2648.09	399.99
		2646.16	300.01	2646.16	400
		2644.23	300.01	2644.23	400.01
		2642.31	300.02	2642.31	400.03
		2640.38	300.03	2640.38	400.05
		2638.45	300.04	2638.45	400.06
		2636.52	300.04	2636.52	400.06
		2634.59	300.02	2634.59	400.05
		2632.66	299.99	2632.66	400.03
		2630.73	299.96	2630.73	400.02
		2628.8	299.94	2628.8	400.02
		2626.88	299.93	2626.88	400.02
		2624.95	299.95	2624.95	400.03
		2623.02	299.97	2623.02	400.04
		2621.09	299.98	2621.09	400.05
		2619.16	299.99	2619.16	400.05
		2617.23	299.99	2617.23	400.04
		2615.3	299.99	2615.3	400.04
		2613.37	299.97	2613.37	400.03
		2611.45	299.96	2611.45	400.02
		2609.52	299.95	2609.52	400.02
		2607.59	299.96	2607.59	400.02
		2605.66	299.98	2605.66	400.03
		2603.73	299.99	2603.73	400.02
		2601.8	300	2601.8	399.99
		2599.87	300	2599.87	399.97
		2597.95	299.99	2597.95	399.96
		2596.02	299.99	2596.02	399.97
		2594.09	299.98	2594.09	400
		2592.16	299.97	2592.16	400.04
		2590.23	299.97	2590.23	400.07
		2588.3	299.97	2588.3	400.08
		2586.37	299.98	2586.37	400.08
		2584.44	299.99	2584.44	400.06
		2582.52	300	2582.52	400.05
		2580.59	300	2580.59	400.03
		2578.66	299.99	2578.66	400.01
		2576.73	299.98	2576.73	399.98
		2574.8	299.96	2574.8	399.97
		2572.87	299.95	2572.87	399.98
		2570.94	299.94	2570.94	400
		2569.02	299.95	2569.02	400.02
		2567.09	299.98	2567.09	400.03
		2565.16	300	2565.16	400.01
		2563.23	300.02	2563.23	399.96
		2561.3	300.01	2561.3	399.91
		2559.37	299.99	2559.37	399.87
		2557.44	299.97	2557.44	399.86
		2555.51	299.96	2555.51	399.89
		2553.59	299.97	2553.59	399.93
		2551.66	299.99	2551.66	399.98
		2549.73	300	2549.73	400
		2547.8	299.99	2547.8	399.99
		2545.87	299.97	2545.87	399.95
		2543.94	299.96	2543.94	399.91
		2542.01	299.97	2542.01	399.89
		2540.08	300	2540.08	399.9
		2538.16	300.05	2538.16	399.93
		2536.23	300.09	2536.23	399.95
		2534.3	300.1	2534.3	399.96
		2532.37	300.09	2532.37	399.95
		2530.44	300.07	2530.44	399.95
		2528.51	300.04	2528.51	399.98
		2526.58	300.02	2526.58	400.01
		2524.66	300.01	2524.66	400.03
		2522.73	300.01	2522.73	400.02
		2520.8	300.01	2520.8	399.98
		2518.87	299.99	2518.87	399.95
		2516.94	299.98	2516.94	399.94
		2515.01	299.98	2515.01	399.96
		2513.08	299.99	2513.08	400
		2511.15	299.99	2511.15	400.03
		2509.23	299.99	2509.23	400.02
		2507.3	299.97	2507.3	400.01
		2505.37	299.96	2505.37	399.97
		2503.44	299.95	2503.44	399.94
		2501.51	299.96	2501.51	399.91
		2499.58	299.98	2499.58	399.9
		2497.65	299.99	2497.65	399.9
		2495.72	299.99	2495.72	399.92
		2493.8	299.98	2493.8	399.93
		2491.87	299.97	2491.87	399.95
		2489.94	299.98	2489.94	399.96
		2488.01	299.99	2488.01	399.98
		2486.08	300	2486.08	399.97
		2484.15	299.99	2484.15	399.94
		2482.22	299.94	2482.22	399.89
		2480.3	299.89	2480.3	399.83
		2478.37	299.85	2478.37	399.78
		2476.44	299.86	2476.44	399.76
		2474.51	299.88	2474.51	399.76
		2472.58	299.91	2472.58	399.77
		2470.65	299.92	2470.65	399.78
		2468.72	299.91	2468.72	399.79
		2466.79	299.89	2466.79	399.8
		2464.87	299.88	2464.87	399.83
		2462.94	299.9	2462.94	399.86
		2461.01	299.94	2461.01	399.91
		2459.08	299.99	2459.08	399.94
		2457.15	300.01	2457.15	399.95
		2455.22	300.02	2455.22	399.95
		2453.29	300.01	2453.29	399.95
		2451.36	300	2451.36	399.96
		2449.44	299.99	2449.44	399.98
		2447.51	300	2447.51	400
		2445.58	300	2445.58	400
		2443.65	299.98	2443.65	399.99
		2441.72	299.94	2441.72	399.94
		2439.79	299.88	2439.79	399.88
		2437.86	299.82	2437.86	399.84
		2435.94	299.8	2435.94	399.83
		2434.01	299.81	2434.01	399.84
		2432.08	299.85	2432.08	399.86
		2430.15	299.88	2430.15	399.88
		2428.22	299.88	2428.22	399.89
		2426.29	299.84	2426.29	399.89
		2424.36	299.79	2424.36	399.89
		2422.43	299.73	2422.43	399.9
		2420.51	299.68	2420.51	399.9
		2418.58	299.66	2418.58	399.91
		2416.65	299.65	2416.65	399.9
		2414.72	299.65	2414.72	399.87
		2412.79	299.65	2412.79	399.83
		2410.86	299.66	2410.86	399.81
		2408.93	299.68	2408.93	399.8
		2407.01	299.71	2407.01	399.81
		2405.08	299.73	2405.08	399.83
		2403.15	299.74	2403.15	399.85
		2401.22	299.73	2401.22	399.86
		2399.29	299.72	2399.29	399.86
		2397.36	299.7	2397.36	399.85
		2395.43	299.68	2395.43	399.85
		2393.5	299.67	2393.5	399.87
		2391.58	299.65	2391.58	399.89
		2389.65	299.65	2389.65	399.91
		2387.72	299.66	2387.72	399.93
		2385.79	299.68	2385.79	399.95
		2383.86	299.72	2383.86	399.96
		2381.93	299.75	2381.93	399.98
		2380	299.78	2380	399.99
		2378.07	299.82	2378.07	400
		2376.15	299.87	2376.15	400.01
		2374.22	299.94	2374.22	400.01
		2372.29	299.99	2372.29	400
		2370.36	300	2370.36	399.98
		2368.43	299.97	2368.43	399.94
		2366.5	299.87	2366.5	399.88
		2364.57	299.74	2364.57	399.81
		2362.65	299.62	2362.65	399.76
		2360.72	299.55	2360.72	399.77
		2358.79	299.54	2358.79	399.82
		2356.86	299.55	2356.86	399.88
		2354.93	299.56	2354.93	399.93
		2353	299.56	2353	399.94
		2351.07	299.57	2351.07	399.91
		2349.14	299.6	2349.14	399.89
		2347.22	299.68	2347.22	399.89
		2345.29	299.76	2345.29	399.94
		2343.36	299.83	2343.36	399.99
		2341.43	299.86	2341.43	400
		2339.5	299.85	2339.5	399.97
		2337.57	299.81	2337.57	399.87
		2335.64	299.78	2335.64	399.75
		2333.71	299.78	2333.71	399.64
		2331.79	299.82	2331.79	399.6
		2329.86	299.87	2329.86	399.62
		2327.93	299.92	2327.93	399.69
		2326	299.95	2326	399.79
		2324.07	299.94	2324.07	399.88
		2322.14	299.89	2322.14	399.92
		2320.21	299.84	2320.21	399.92
		2318.29	299.79	2318.29	399.88
		2316.36	299.76	2316.36	399.85
		2314.43	299.77	2314.43	399.84
		2312.5	299.8	2312.5	399.86
		2310.57	299.84	2310.57	399.98
		2308.64	299.89	2308.64	399.97
		2306.71	299.93	2306.71	399.95
		2304.78	299.96	2304.78	399.93
		2302.86	299.98	2302.86	399.9
		2300.93	299.99	2300.93	399.87
		2299	300	2299	399.83
		2297.07	299.99	2297.07	399.78
		2295.14	299.97	2295.14	399.72
		2293.21	299.95	2293.21	399.67
		2291.28	299.92	2291.28	399.61
		2289.36	299.91	2289.36	399.54
		2287.43	299.9	2287.43	399.45
		2285.5	299.9	2285.5	399.33
		2283.57	299.89	2283.57	399.19
		2281.64	299.89	2281.64	399.02
		2279.71	299.88	2279.71	398.8
		2277.78	299.88	2277.78	398.52
		2275.85	299.88	2275.85	398.2
		2273.93	299.89	2273.93	397.85
		2272	299.89	2272	397.5
		2270.07	299.9	2270.07	397.18
		2268.14	299.91	2268.14	396.91
		2266.21	299.91	2266.21	396.71
		2264.28	299.93	2264.28	396.6
		2262.35	299.96	2262.35	396.6
		2260.42	299.99	2260.42	396.68
		2258.5	300	2258.5	396.86
		2256.57	300	2256.57	397.1
		2254.64	299.97	2254.64	397.38
		2252.71	299.9	2252.71	397.66
		2250.78	299.8	2250.78	397.94
		2248.85	299.69	2248.85	398.21
		2246.92	299.59	2246.92	398.46
		2245	299.55	2245	398.7
		2243.07	299.57	2243.07	398.91
		2241.14	299.65	2241.14	399.1
		2239.21	299.74	2239.21	399.26
		2237.28	299.81	2237.28	399.39
		2235.35	299.85	2235.35	399.5
		2233.42	299.84	2233.42	399.59
		2231.49	299.82	2231.49	399.66
		2229.57	299.8	2229.57	399.68
		2227.64	299.81	2227.64	399.66
		2225.71	299.84	2225.71	399.63
		2223.78	299.83	2223.78	399.62
		2221.85	299.76	2221.85	399.66
		2219.92	299.6	2219.92	399.73
		2217.99	299.41	2217.99	399.8
		2216.06	299.22	2216.06	399.82
		2214.14	299.08	2214.14	399.83
		2212.21	299.04	2212.21	399.82
		2210.28	299.09	2210.28	399.8
		2208.35	299.2	2208.35	399.77
		2206.42	299.33	2206.42	399.77
		2204.49	299.44	2204.49	399.79
		2202.56	299.51	2202.56	399.81
		2200.64	299.54	2200.64	399.84
		2198.71	299.54	2198.71	399.49
		2196.78	299.53	2196.78	399.52
		2194.85	299.51	2194.85	399.6
		2192.92	299.49	2192.92	399.71
		2190.99	299.47	2190.99	399.81
		2189.06	299.49	2189.06	399.89
		2187.13	299.52	2187.13	399.94
		2185.21	299.5	2185.21	399.92
		2183.28	299.45	2183.28	399.83
		2181.35	299.39	2181.35	399.7
		2179.42	299.34	2179.42	399.61
		2177.49	299.31	2177.49	399.61
		2175.56	299.29	2175.56	399.67
		2173.63	299.31	2173.63	399.74
		2171.7	299.36	2171.7	399.8
		2169.78	299.48	2169.78	399.83
		2167.85	299.69	2167.85	399.89
		2165.92	299.92	2165.92	399.98
		2163.99	300	2163.99	400
		2162.06	299.85	2162.06	399.87
		2160.13	299.53	2160.13	399.6
		2158.2	299.18	2158.2	399.32
		2156.28	298.95	2156.28	399.11
		2154.35	298.96	2154.35	399.07
		2152.42	299.23	2152.42	399.25
		2150.49	299.61	2150.49	399.56
		2148.56	299.87	2148.56	399.82
		2146.63	299.91	2146.63	399.94
		2144.7	299.79	2144.7	399.96
		2142.77	299.64	2142.77	399.94
		2140.85	299.52	2140.85	399.9
		2138.92	299.48	2138.92	399.87
		2136.99	299.56	2136.99	399.86
		2135.06	299.71	2135.06	399.85
		2133.13	299.89	2133.13	399.85
		2131.2	300	2131.2	399.87
		2129.27	300	2129.27	399.9
		2127.35	299.92	2127.35	399.92
		2125.42	299.8	2125.42	399.94
		2123.49	299.69	2123.49	399.97
		2121.56	299.62	2121.56	400
		2119.63	299.58	2119.63	400
		2117.7	299.58	2117.7	399.99
		2115.77	299.59	2115.77	400
		2113.84	299.58	2113.84	400
		2111.92	299.55	2111.92	400
		2109.99	299.51	2109.99	400
		2108.06	299.48	2108.06	400.01
		2106.13	299.46	2106.13	400
		2104.2	299.45	2104.2	399.98
		2102.27	299.43	2102.27	399.96
		2100.34	299.42	2100.34	399.93
		2098.41	299.42	2098.41	399.9
		2096.49	299.42	2096.49	399.86
		2094.56	299.42	2094.56	399.84
		2092.63	299.44	2092.63	399.86
		2090.7	299.46	2090.7	399.89
		2088.77	299.48	2088.77	399.92
		2086.84	299.5	2086.84	399.94
		2084.91	299.51	2084.91	399.94
		2082.99	299.5	2082.99	399.92
		2081.06	299.49	2081.06	399.91
		2079.13	299.48	2079.13	399.9
		2077.2	299.47	2077.2	399.9
		2075.27	299.47	2075.27	399.91
		2073.34	299.49	2073.34	399.91
		2071.41	299.52	2071.41	399.9
		2069.48	299.54	2069.48	399.88
		2067.56	299.53	2067.56	399.85
		2065.63	299.48	2065.63	399.82
		2063.7	299.39	2063.7	399.79
		2061.77	299.29	2061.77	399.74
		2059.84	299.23	2059.84	399.71
		2057.91	299.23	2057.91	399.7
		2055.98	299.32	2055.98	399.71
		2054.05	299.44	2054.05	399.73
		2052.13	299.55	2052.13	399.75
		2050.2	299.64	2050.2	399.75
		2048.27	299.7	2048.27	399.72
		2046.34	299.78	2046.34	399.7
		2044.41	299.88	2044.41	399.72
		2042.48	299.98	2042.48	399.8
		2040.55	300	2040.55	399.9
		2038.63	299.92	2038.63	399.98
		2036.7	299.7	2036.7	400
		2034.77	299.41	2034.77	399.94
		2032.84	299.17	2032.84	399.84
		2030.91	299.09	2030.91	399.77
		2028.98	299.18	2028.98	399.79
		2027.05	299.38	2027.05	399.86
		2025.12	299.58	2025.12	399.92
		2023.2	299.68	2023.2	399.89
		2021.27	299.67	2021.27	399.72
		2019.34	299.58	2019.34	399.44
		2017.41	299.46	2017.41	399.15
		2015.48	299.37	2015.48	398.95
		2013.55	299.33	2013.55	398.91
		2011.62	299.34	2011.62	399
		2009.69	299.38	2009.69	399.14
		2007.77	299.44	2007.77	399.27
		2005.84	299.51	2005.84	399.38
		2003.91	299.6	2003.91	399.48
		2001.98	299.7	2001.98	399.61
		2000.05	299.79	2000.05	399.77
		1998.12	299.82	1998.12	399.92
		1996.19	299.78	1996.19	400
		1994.27	299.68	1994.27	399.98
		1992.34	299.55	1992.34	399.87
		1990.41	299.45	1990.41	399.74
		1988.48	299.41	1988.48	399.63
		1986.55	299.47	1986.55	399.6
		1984.62	299.6	1984.62	399.68
		1982.69	299.73	1982.69	399.83
		1980.76	299.81	1980.76	399.97
		1978.84	299.8	1978.84	400.04
		1976.91	299.76	1976.91	400.01
		1974.98	299.73	1974.98	399.9
		1973.05	299.75	1973.05	399.76
		1971.12	299.82	1971.12	399.66
		1969.19	299.9	1969.19	399.64
		1967.26	299.93	1967.26	399.71
		1965.34	299.88	1965.34	399.81
		1963.41	299.79	1963.41	399.91
		1961.48	299.72	1961.48	400
		1959.55	299.71	1959.55	400.05
		1957.62	299.75	1957.62	400.08
		1955.69	299.82	1955.69	400.07
		1953.76	299.86	1953.76	400.03
		1951.83	299.86	1951.83	399.97
		1949.91	299.84	1949.91	399.92
		1947.98	299.81	1947.98	399.88
		1946.05	299.78	1946.05	399.85
		1944.12	299.77	1944.12	399.81
		1942.19	299.76	1942.19	399.74
		1940.26	299.76	1940.26	399.67
		1938.33	299.77	1938.33	399.65
		1936.4	299.81	1936.4	399.67
		1934.48	299.85	1934.48	399.73
		1932.55	299.9	1932.55	399.81
		1930.62	299.93	1930.62	399.86
		1928.69	299.95	1928.69	399.87
		1926.76	299.97	1926.76	399.84
		1924.83	299.98	1924.83	399.81
		1922.9	299.99	1922.9	399.78
		1920.98	299.97	1920.98	399.77
		1919.05	299.94	1919.05	399.77
		1917.12	299.9	1917.12	399.77
		1915.19	299.88	1915.19	399.77
		1913.26	299.88	1913.26	399.78
		1911.33	299.92	1911.33	399.83
		1909.4	299.97	1909.4	399.89
		1907.47	300.01	1907.47	399.95
		1905.55	300.01	1905.55	399.99
		1903.62	299.97	1903.62	400
		1901.69	299.91	1901.69	399.98
		1899.76	299.84	1899.76	399.94
		1897.83	299.79	1897.83	399.89
		1895.9	299.75	1895.9	399.87
		1893.97	299.72	1893.97	399.86
		1892.04	299.71	1892.04	399.87
		1890.12	299.7	1890.12	399.89
		1888.19	299.72	1888.19	399.91
		1886.26	299.77	1886.26	399.93
		1884.33	299.84	1884.33	399.95
		1882.4	299.92	1882.4	399.97
		1880.47	299.98	1880.47	399.98
		1878.54	300	1878.54	399.99
		1876.62	300.01	1876.62	399.99
		1874.69	299.99	1874.69	399.99
		1872.76	299.95	1872.76	399.99
		1870.83	299.91	1870.83	399.98
		1868.9	299.87	1868.9	399.96
		1866.97	299.83	1866.97	399.94
		1865.04	299.82	1865.04	399.93
		1863.11	299.82	1863.11	399.94
		1861.19	299.83	1861.19	399.96
		1859.26	299.85	1859.26	399.98
		1857.33	299.87	1857.33	399.98
		1855.4	299.89	1855.4	399.96
		1853.47	299.91	1853.47	399.93
		1851.54	299.94	1851.54	399.93
		1849.61	299.97	1849.61	399.93
		1847.69	300	1847.69	399.95
		1845.76	300.01	1845.76	399.97
		1843.83	300.01	1843.83	399.98
		1841.9	300	1841.9	399.98
		1839.97	299.99	1839.97	399.97
		1838.04	299.98	1838.04	399.96
		1836.11	299.99	1836.11	399.95
		1834.18	299.99	1834.18	399.94
		1832.26	300	1832.26	399.94
		1830.33	300.01	1830.33	399.94
		1828.4	300.01	1828.4	399.96
		1826.47	300.01	1826.47	399.98
		1824.54	300.01	1824.54	399.99
		1822.61	300	1822.61	400
		1820.68	300	1820.68	400
		1818.75	300	1818.75	400
		1816.83	300	1816.83	399.99
		1814.9	300.01	1814.9	399.99
		1812.97	300.01	1812.97	399.98
		1811.04	300.02	1811.04	399.98
		1809.11	300.02	1809.11	399.98
		1807.18	300.02	1807.18	399.99
		1805.25	300.02	1805.25	400.01
		1803.33	300.03	1803.33	400.04
		1801.4	300.05	1801.4	400.05
		1799.47	300.06	1799.47	400.06
		1797.54	300.07	1797.54	400.05
		1795.61	300.06	1795.61	400.03
		1793.68	300.04	1793.68	400
		1791.75	300.01	1791.75	399.98
		1789.82	299.97	1789.82	399.97
		1787.9	299.94	1787.9	399.96
		1785.97	299.92	1785.97	399.95
		1784.04	299.91	1784.04	399.93
		1782.11	299.92	1782.11	399.92
		1780.18	299.95	1780.18	399.92
		1778.25	299.97	1778.25	399.94
		1776.32	299.99	1776.32	399.96
		1774.39	300	1774.39	399.99
		1772.47	300	1772.47	400
		1770.54	300	1770.54	399.99
		1768.61	299.99	1768.61	399.98
		1766.68	300	1766.68	399.96
		1764.75	300.01	1764.75	399.95
		1762.82	300.01	1762.82	399.95
		1760.89	300.02	1760.89	399.95
		1758.97	300.01	1758.97	399.95
		1757.04	300	1757.04	399.94
		1755.11	299.97	1755.11	399.92
		1753.18	299.93	1753.18	399.86
		1751.25	299.84	1751.25	399.78
		1749.32	299.72	1749.32	399.67
		1747.39	299.55	1747.39	399.54
		1745.46	299.3	1745.46	399.36
		1743.54	298.94	1743.54	399.11
		1741.61	298.39	1741.61	398.74
		1739.68	297.54	1739.68	398.15
		1737.75	296.29	1737.75	397.22
		1735.82	294.63	1735.82	395.88
		1733.89	292.63	1733.89	394.13
		1731.96	290.42	1731.96	392.07
		1730.03	288.23	1730.03	389.86
		1728.11	286.26	1728.11	387.74
		1726.18	284.7	1726.18	385.96
		1724.25	283.63	1724.25	384.72
		1722.32	283.08	1722.32	384.13
		1720.39	282.99	1720.39	384.21
		1718.46	283.27	1718.46	384.86
		1716.53	283.74	1716.53	385.85
		1714.61	284.26	1714.61	386.94
		1712.68	284.69	1712.68	387.91
		1710.75	284.96	1710.75	388.64
		1708.82	285.07	1708.82	389.12
		1706.89	285.05	1706.89	389.44
		1704.96	284.94	1704.96	389.7
		1703.03	284.8	1703.03	390.02
		1701.1	284.62	1701.1	390.42
		1699.18	284.4	1699.18	390.89
		1697.25	284.1	1697.25	391.38
		1695.32	283.67	1695.32	391.81
		1693.39	283.02	1693.39	392.08
		1691.46	282.11	1691.46	392.17
		1689.53	280.94	1689.53	392.09
		1687.6	279.65	1687.6	391.95
		1685.68	278.5	1685.68	391.91
		1683.75	277.85	1683.75	392.14
		1681.82	278.02	1681.82	392.71
		1679.89	279.19	1679.89	393.6
		1677.96	281.29	1677.96	394.67
		1676.03	284.01	1676.03	395.75
		1674.1	286.84	1674.1	396.66
		1672.17	289.34	1672.17	397.31
		1670.25	291.19	1670.25	397.68
		1668.32	292.3	1668.32	397.84
		1666.39	292.79	1666.39	397.87
		1664.46	292.89	1664.46	397.86
		1662.53	292.85	1662.53	397.87
		1660.6	292.85	1660.6	397.93
		1658.67	292.97	1658.67	398.04
		1656.74	293.25	1656.74	398.18
		1654.82	293.64	1654.82	398.34
		1652.89	294.07	1652.89	398.47
		1650.96	294.47	1650.96	398.57
		1649.03	294.82	1649.03	398.64
		1647.1	295.1	1647.1	398.7
		1645.17	295.32	1645.17	398.76
		1643.24	295.49	1643.24	398.8
		1641.32	295.59	1641.32	398.84
		1639.39	295.63	1639.39	398.85
		1637.46	295.58	1637.46	398.83
		1635.53	295.45	1635.53	398.77
		1633.6	295.28	1633.6	398.7
		1631.67	295.12	1631.67	398.64
		1629.74	295.05	1629.74	398.62
		1627.81	295.14	1627.81	398.68
		1625.89	295.42	1625.89	398.8
		1623.96	295.9	1623.96	398.98
		1622.03	296.53	1622.03	399.2
		1620.1	297.25	1620.1	399.41
		1618.17	297.95	1618.17	399.59
		1616.24	298.57	1616.24	399.73
		1614.31	299.06	1614.31	399.82
		1612.38	299.42	1612.38	399.88
		1610.46	299.66	1610.46	399.91
		1608.53	299.82	1608.53	399.93
		1606.6	299.91	1606.6	399.94
		1604.67	299.97	1604.67	399.95
		1602.74	300	1602.74	399.97
		1600.81	300.01	1600.81	399.98
		1598.88	300	1598.88	399.99
		1596.96	299.93	1596.96	400
		1595.03	299.79	1595.03	400.01
		1593.1	299.56	1593.1	400
		1591.17	299.24	1591.17	399.97
		1589.24	298.79	1589.24	399.92
		1587.31	298.22	1587.31	399.85
		1585.38	297.54	1585.38	399.75
		1583.45	296.75	1583.45	399.61
		1581.53	295.88	1581.53	399.44
		1579.6	294.99	1579.6	399.23
		1577.67	294.17	1577.67	399
		1575.74	293.48	1575.74	398.78
		1573.81	292.97	1573.81	398.58
		1571.88	292.65	1571.88	398.4
		1569.95	292.49	1569.95	398.26
		1568.02	292.42	1568.02	398.12
		1566.1	292.34	1566.1	397.97
		1564.17	292.14	1564.17	397.77
		1562.24	291.78	1562.24	397.49
		1560.31	291.26	1560.31	397.15
		1558.38	290.61	1558.38	396.75
		1556.45	289.84	1556.45	396.3
		1554.52	288.99	1554.52	395.8
		1552.6	288.04	1552.6	395.26
		1550.67	286.97	1550.67	394.65
		1548.74	285.69	1548.74	393.97
		1546.81	284.17	1546.81	393.22
		1544.88	282.47	1544.88	392.46
		1542.95	280.72	1542.95	391.77
		1541.02	279.15	1541.02	391.23
		1539.09	277.99	1539.09	390.9
		1537.17	277.4	1537.17	390.8
		1535.24	277.46	1535.24	390.91
		1533.31	278.13	1533.31	391.18
		1531.38	279.28	1531.38	391.57
		1529.45	280.75	1529.45	392.01
		1527.52	282.42	1527.52	392.47
		1525.59	284.17	1525.59	392.93
		1523.67	285.9	1523.67	393.39
		1521.74	287.53	1521.74	393.84
		1519.81	289.02	1519.81	394.28
		1517.88	290.33	1517.88	394.74
		1515.95	291.47	1515.95	395.2
		1514.02	292.5	1514.02	395.68
		1512.09	293.45	1512.09	396.18
		1510.16	294.38	1510.16	396.69
		1508.24	295.3	1508.24	397.21
		1506.31	296.18	1506.31	397.69
		1504.38	296.98	1504.38	398.12
		1502.45	297.65	1502.45	398.43
		1500.52	298.14	1500.52	398.59
		1498.59	298.42	1498.59	398.55
		1496.66	298.44	1496.66	398.26
		1494.73	298.12	1494.73	397.68
		1492.81	297.41	1492.81	396.8
		1490.88	296.33	1490.88	395.72
		1488.95	294.99	1488.95	394.57
		1487.02	293.57	1487.02	393.52
		1485.09	292.32	1485.09	392.74
		1483.16	291.46	1483.16	392.32
		1481.23	291.1	1481.23	392.25
		1479.31	291.19	1479.31	392.43
		1477.38	291.52	1477.38	392.7
		1475.45	291.84	1475.45	392.93
		1473.52	291.96	1473.52	393.05
		1471.59	291.81	1471.59	393.05
		1469.66	291.48	1469.66	392.99
		1467.73	291.18	1467.73	392.96
		1465.8	291.07	1465.8	393.02
		1463.88	291.2	1463.88	393.17
		1461.95	291.51	1461.95	393.34
		1460.02	291.85	1460.02	393.47
		1458.09	292.09	1458.09	393.48
		1456.16	292.14	1456.16	393.31
		1454.23	291.98	1454.23	392.96
		1452.3	291.69	1452.3	392.5
		1450.37	291.37	1450.37	392.06
		1448.45	291.17	1448.45	391.79
		1446.52	291.17	1446.52	391.78
		1444.59	291.41	1444.59	392.05
		1442.66	291.8	1442.66	392.52
		1440.73	292.28	1440.73	393.04
		1438.8	292.76	1438.8	393.54
		1436.87	293.25	1436.87	394.01
		1434.95	293.84	1434.95	394.54
		1433.02	294.61	1433.02	395.24
		1431.09	295.57	1431.09	396.14
		1429.16	296.65	1429.16	397.18
		1427.23	297.67	1427.23	398.2
		1425.3	298.49	1425.3	399.03
		1423.37	298.98	1423.37	399.57
		1421.44	299.14	1421.44	399.77
		1419.52	299.02	1419.52	399.71
		1417.59	298.76	1417.59	399.48
		1415.66	298.46	1415.66	399.22
		1413.73	298.24	1413.73	399.01
		1411.8	298.17	1411.8	398.94
		1409.87	298.23	1409.87	399.01
		1407.94	298.42	1407.94	399.18
		1406.02	298.69	1406.02	399.41
		1404.09	298.98	1404.09	399.64
		1402.16	299.27	1402.16	399.83
		1400.23	299.53	1400.23	399.96
		1398.3	299.75	1398.3	400
		1396.37	299.92	1396.37	399.99
		1394.44	300	1394.44	399.88
		1392.51	299.94	1392.51	399.64
		1390.59	299.66	1390.59	399.21
		1388.66	299.09	1388.66	398.51
		1386.73	298.19	1386.73	397.49
		1384.8	296.96	1384.8	396.11
		1382.87	295.44	1382.87	394.38
		1380.94	293.7	1380.94	392.32
		1379.01	291.86	1379.01	390.02
		1377.08	290.01	1377.08	387.62
		1375.16	288.28	1375.16	385.31
		1373.23	286.79	1373.23	383.34
		1371.3	285.65	1371.3	381.89
		1369.37	284.92	1369.37	381.11
		1367.44	284.64	1367.44	381
		1365.51	284.8	1365.51	381.48
		1363.58	285.35	1363.58	382.39
		1361.66	286.22	1361.66	383.61
		1359.73	287.38	1359.73	385.07
		1357.8	288.79	1357.8	386.72
		1355.87	290.39	1355.87	388.54
		1353.94	292.06	1353.94	390.44
		1352.01	293.63	1352.01	392.28
		1350.08	294.86	1350.08	393.89
		1348.15	295.59	1348.15	395.15
		1346.23	295.8	1346.23	396.03
		1344.3	295.68	1344.3	396.6
		1342.37	295.49	1342.37	397
		1340.44	295.53	1340.44	397.37
		1338.51	295.93	1338.51	397.79
		1336.58	296.68	1336.58	398.28
		1334.65	297.62	1334.65	398.78
		1332.72	298.53	1332.72	399.25
		1330.8	299.26	1330.8	399.62
		1328.87	299.74	1328.87	399.87
		1326.94	299.97	1326.94	400
		1325.01	300	1325.01	400.01
		1323.08	299.88	1323.08	399.9
		1321.15	299.64	1321.15	399.67
		1319.22	299.31	1319.22	399.37
		1317.3	298.92	1317.3	399.02
		1315.37	298.51	1315.37	398.67
		1313.44	298.12	1313.44	398.36
		1311.51	297.77	1311.51	398.11
		1309.58	297.45	1309.58	397.91
		1307.65	297.16	1307.65	397.75
		1305.72	296.87	1305.72	397.6
		1303.79	296.58	1303.79	397.44
		1301.87	296.3	1301.87	397.29
		1299.94	296.03	1299.94	397.15
		1298.01	295.79	1298.01	397.04
		1296.08	295.59	1296.08	396.99
		1294.15	295.43	1294.15	396.99
		1292.22	295.3	1292.22	397.03
		1290.29	295.16	1290.29	397.09
		1288.36	294.96	1288.36	397.13
		1286.44	294.65	1286.44	397.09
		1284.51	294.17	1284.51	396.94
		1282.58	293.5	1282.58	396.64
		1280.65	292.61	1280.65	396.19
		1278.72	291.5	1278.72	395.6
		1276.79	290.15	1276.79	394.86
		1274.86	288.49	1274.86	394
		1272.94	286.51	1272.94	393.06
		1271.01	284.23	1271.01	392.06
		1269.08	281.81	1269.08	391.08
		1267.15	279.49	1267.15	390.17
		1265.22	277.56	1265.22	389.36
		1263.29	276.21	1263.29	388.64
		1261.36	275.51	1261.36	387.96
		1259.43	275.37	1259.43	387.27
		1257.51	275.57	1257.51	386.5
		1255.58	275.9	1255.58	385.64
		1253.65	276.21	1253.65	384.74
		1251.72	276.44	1251.72	383.86
		1249.79	276.58	1249.79	383.09
		1247.86	276.72	1247.86	382.48
		1245.93	276.91	1245.93	382.08
		1244.01	277.21	1244.01	381.93
		1242.08	277.68	1242.08	382.03
		1240.15	278.34	1240.15	382.4
		1238.22	279.23	1238.22	383.03
		1236.29	280.33	1236.29	383.9
		1234.36	281.58	1234.36	384.99
		1232.43	282.88	1232.43	386.19
		1230.5	284.05	1230.5	387.41
		1228.58	284.94	1228.58	388.51
		1226.65	285.49	1226.65	389.4
		1224.72	285.73	1224.72	390.01
		1222.79	285.77	1222.79	390.31
		1220.86	285.76	1220.86	390.3
		1218.93	285.81	1218.93	390.04
		1217	285.96	1217	389.59
		1215.07	286.18	1215.07	389.08
		1213.15	286.48	1213.15	388.64
		1211.22	286.84	1211.22	388.4
		1209.29	287.32	1209.29	388.46
		1207.36	287.93	1207.36	388.84
		1205.43	288.67	1205.43	389.48
		1203.5	289.49	1203.5	390.31
		1201.57	290.36	1201.57	391.21
		1199.65	291.25	1199.65	392.16
		1197.72	292.19	1197.72	393.16
		1195.79	293.21	1195.79	394.22
		1193.86	294.29	1193.86	395.33
		1191.93	295.4	1191.93	396.42
		1190	296.45	1190	397.43
		1188.07	297.36	1188.07	398.26
		1186.14	298.08	1186.14	398.89
		1184.22	298.61	1184.22	399.32
		1182.29	299.01	1182.29	399.61
		1180.36	299.32	1180.36	399.8
		1178.43	299.58	1178.43	399.92
		1176.5	299.78	1176.5	399.98
		1174.57	299.92	1174.57	400
		1172.64	300	1172.64	399.99
		1170.71	300.02	1170.71	399.92
		1168.79	299.93	1168.79	399.79
		1166.86	299.72	1166.86	399.57
		1164.93	299.38	1164.93	399.23
		1163	298.87	1163	398.75
		1161.07	298.17	1161.07	398.11
		1159.14	297.25	1159.14	397.32
		1157.21	296.12	1157.21	396.36
		1155.29	294.79	1155.29	395.27
		1153.36	293.32	1153.36	394.06
		1151.43	291.76	1151.43	392.76
		1149.5	290.15	1149.5	391.39
		1147.57	288.54	1147.57	389.98
		1145.64	286.92	1145.64	388.53
		1143.71	285.27	1143.71	387
		1141.78	283.55	1141.78	385.32
		1139.86	281.69	1139.86	383.44
		1137.93	279.65	1137.93	381.27
		1136	277.38	1136	378.76
		1134.07	274.85	1134.07	375.9
		1132.14	272.08	1132.14	372.71
		1130.21	269.08	1130.21	369.25
		1128.28	265.88	1128.28	365.57
		1126.35	262.5	1126.35	361.74
		1124.43	259.01	1124.43	357.8
		1122.5	255.45	1122.5	353.81
		1120.57	251.9	1120.57	349.84
		1118.64	248.43	1118.64	345.94
		1116.71	245.13	1116.71	342.2
		1114.78	242.07	1114.78	338.72
		1112.85	239.35	1112.85	335.58
		1110.93	237.06	1110.93	332.91
		1109	235.28	1109	330.78
		1107.07	234.06	1107.07	329.27
		1105.14	233.38	1105.14	328.38
		1103.21	233.22	1103.21	328.08
		1101.28	233.5	1101.28	328.32
		1099.35	234.19	1099.35	329.01
		1097.42	235.23	1097.42	330.07
		1095.5	236.62	1095.5	331.45
		1093.57	238.31	1093.57	333.1
		1091.64	240.23	1091.64	334.97
		1089.71	242.3	1089.71	337
		1087.78	244.4	1087.78	339.15
		1085.85	246.49	1085.85	341.45
		1083.92	248.59	1083.92	343.91
		1082	250.78	1082	346.59
		1080.07	253.11	1080.07	349.51
		1078.14	255.55	1078.14	352.63
		1076.21	257.98	1076.21	355.81
		1074.28	260.28	1074.28	358.85
		1072.35	262.31	1072.35	361.56
		1070.42	264.04	1070.42	363.85
		1068.49	265.53	1068.49	365.73
		1066.57	266.88	1066.57	367.31
		1064.64	268.18	1064.64	368.7
		1062.71	269.44	1062.71	370.02
		1060.78	270.66	1060.78	371.28
		1058.85	271.81	1058.85	372.49
		1056.92	272.84	1056.92	373.62
		1054.99	273.76	1054.99	374.65
		1053.06	274.59	1053.06	375.58
		1051.14	275.38	1051.14	376.44
		1049.21	276.19	1049.21	377.27
		1047.28	277.02	1047.28	378.06
		1045.35	277.84	1045.35	378.81
		1043.42	278.6	1043.42	379.47
		1041.49	279.26	1041.49	380.03
		1039.56	279.77	1039.56	380.44
		1037.64	280.14	1037.64	380.7
		1035.71	280.41	1035.71	380.87
		1033.78	280.65	1033.78	381.03
		1031.85	280.87	1031.85	381.24
		1029.92	281.08	1029.92	381.52
		1027.99	281.27	1027.99	381.82
		1026.06	281.41	1026.06	382.08
		1024.13	281.49	1024.13	382.24
		1022.21	281.48	1022.21	382.27
		1020.28	281.35	1020.28	382.16
		1018.35	281.1	1018.35	381.95
		1016.42	280.75	1016.42	381.69
		1014.49	280.36	1014.49	381.43
		1012.56	279.97	1012.56	381.17
		1010.63	279.63	1010.63	380.94
		1008.7	279.35	1008.7	380.74
		1006.78	279.13	1006.78	380.55
		1004.85	279	1004.85	380.32
		1002.92	278.95	1002.92	380.05
		1000.99	279.01	1000.99	379.81
		999.06	279.21	999.06	379.68
		997.13	279.53	997.13	379.69
		995.2	279.91	995.2	379.85
		993.28	280.25	993.28	380.07
		991.35	280.51	991.35	380.27
		989.42	280.64	989.42	380.36
		987.49	280.68	987.49	380.35
		985.56	280.71	985.56	380.31
		983.63	280.82	983.63	380.36
		981.7	281.09	981.7	380.6
		979.77	281.55	979.77	381.03
		977.85	282.15	977.85	381.59
		975.92	282.76	975.92	382.17
		973.99	283.26	973.99	382.66
		972.06	283.53	972.06	382.95
		970.13	283.54	970.13	383
		968.2	283.3	968.2	382.83
		966.27	282.92	966.27	382.5
		964.34	282.52	964.34	382.14
		962.42	282.25	962.42	381.87
		960.49	282.22	960.49	381.81
		958.56	282.51	958.56	382.05
		956.63	283.14	956.63	382.63
		954.7	284.09	954.7	383.53
		952.77	285.27	952.77	384.66
		950.84	286.56	950.84	385.92
		948.92	287.86	948.92	387.2
		946.99	289.09	946.99	388.41
		945.06	290.2	945.06	389.5
		943.13	291.16	943.13	390.47
		941.2	291.98	941.2	391.34
		939.27	292.69	939.27	392.15
		937.34	293.34	937.34	392.92
		935.41	293.94	935.41	393.64
		933.49	294.53	933.49	394.31
		931.56	295.11	931.56	394.93
		929.63	295.67	929.63	395.52
		927.7	296.2	927.7	396.09
		925.77	296.71	925.77	396.63
		923.84	297.22	923.84	397.15
		921.91	297.71	921.91	397.64
		919.99	298.14	919.99	398.05
		918.06	298.5	918.06	398.38
		916.13	298.77	916.13	398.6
		914.2	298.94	914.2	398.75
		912.27	299.04	912.27	398.84
		910.34	299.07	910.34	398.87
		908.41	299.09	908.41	398.88
		906.48	299.09	906.48	398.89
		904.56	299.09	904.56	398.91
		902.63	299.1	902.63	398.95
		900.7	299.13	900.7	399.01
		898.77	299.18	898.77	399.11
		896.84	299.26	896.84	399.23
		894.91	299.36	894.91	399.33
		892.98	299.47	892.98	399.42
		891.05	299.55	891.05	399.47
		889.13	299.62	889.13	399.51
		887.2	299.65	887.2	399.53
		885.27	299.66	885.27	399.56
		883.34	299.66	883.34	399.6
		881.41	299.69	881.41	399.67
		879.48	299.75	879.48	399.76
		877.55	299.81	877.55	399.85
		875.63	299.85	875.63	399.91
		873.7	299.87	873.7	399.95
		871.77	299.85	871.77	399.97
		869.84	299.82	869.84	399.98
		867.91	299.8	867.91	399.98
		865.98	299.81	865.98	399.99
		864.05	299.87	864.05	400
		862.12	299.94	862.12	400.02
		860.2	300	860.2	400.01
		858.27	300.02	858.27	399.98
		856.34	300.01	856.34	399.94
		854.41	299.96	854.41	399.95
		852.48	299.91	852.48	400.01
		850.55	299.86	850.55	400.07
		848.62	299.8	848.62	400.07
		846.69	299.73	846.69	399.97
		844.77	299.64	844.77	399.77
		842.84	299.52	842.84	399.46
		840.91	299.39	840.91	399.14
		838.98	299.26	838.98	398.89
		837.05	299.19	837.05	398.75
		835.12	299.14	835.12	398.72
		833.19	299.09	833.19	398.77
		831.27	299	831.27	398.83
		829.34	298.89	829.34	398.81
		827.41	298.76	827.41	398.72
		825.48	298.63	825.48	398.57
		823.55	298.51	823.55	398.44
		821.62	298.44	821.62	398.38
		819.69	298.46	819.69	398.44
		817.76	298.53	817.76	398.6
		815.84	298.63	815.84	398.8
		813.91	298.74	813.91	398.98
		811.98	298.87	811.98	399.12
		810.05	298.97	810.05	399.2
		808.12	299.04	808.12	399.23
		806.19	299.11	806.19	399.24
		804.26	299.22	804.26	399.29
		802.34	299.39	802.34	399.4
		800.41	299.6	800.41	399.56
		798.48	299.79	798.48	399.74
		796.55	299.92	796.55	399.9
		794.62	300	794.62	400
		792.69	299.91	792.69	400.02
		790.76	299.51	790.76	399.82
		788.83	298.72	788.83	399.37
		786.91	297.56	786.91	398.68
		784.98	296.18	784.98	397.86
		783.05	294.85	783.05	397.07
		781.12	293.85	781.12	396.5
		779.19	293.4	779.19	396.29
		777.26	293.58	777.26	396.46
		775.33	294.27	775.33	396.9
		773.4	295.22	773.4	397.48
		771.48	296.19	771.48	398.03
		769.55	297.06	769.55	398.45
		767.62	297.78	767.62	398.71
		765.69	298.28	765.69	398.82
		763.76	298.55	763.76	398.84
		761.83	298.63	761.83	398.81
		759.9	298.56	759.9	398.71
		757.98	298.36	757.98	398.51
		756.05	298.09	756.05	398.16
		754.12	297.83	754.12	397.71
		752.19	297.62	752.19	397.22
		750.26	297.44	750.26	396.79
		748.33	297.31	748.33	396.54
		746.4	297.22	746.4	396.53
		744.47	297.15	744.47	396.71
		742.55	297.01	742.55	396.95
		740.62	296.74	740.62	397.18
		738.69	296.37	738.69	397.36
		736.76	296	736.76	397.49
		734.83	295.78	734.83	397.58
		732.9	295.84	732.9	397.69
		730.97	296.18	730.97	397.86
		729.04	296.74	729.04	398.12
		727.12	297.39	727.12	398.43
		725.19	298	725.19	398.78
		723.26	298.52	723.26	399.15
		721.33	298.94	721.33	399.49
		719.4	299.28	719.4	399.76
		717.47	299.53	717.47	399.93
		715.54	299.66	715.54	400
		713.62	299.69	713.62	400.01
		711.69	299.63	711.69	399.97
		709.76	299.55	709.76	399.91
		707.83	299.46	707.83	399.87
		705.9	299.39	705.9	399.87
		703.97	299.35	703.97	399.9
		702.04	299.32	702.04	399.96
		700.11	299.27	700.11	400
		698.19	299.19	698.19	400.02
		696.26	299.09	696.26	400.01
		694.33	299	694.33	399.99
		692.4	298.94	692.4	399.98
		690.47	298.92	690.47	400.01
		688.54	298.88	688.54	400.05
		686.61	298.8	686.61	400.06
		684.68	298.63	684.68	400.01
		682.76	298.39	682.76	399.91
		680.83	298.1	680.83	399.76
		678.9	297.82	678.9	399.62
		676.97	297.58	676.97	399.51
		675.04	297.38	675.04	399.46
		673.11	297.21	673.11	399.44
		671.18	297.01	671.18	399.41
		669.26	296.79	669.26	399.37
		667.33	296.53	667.33	399.31
		665.4	296.24	665.4	399.24
		663.47	295.93	663.47	399.17
		661.54	295.61	661.54	399.09
		659.61	295.27	659.61	399
		657.68	294.9	657.68	398.88
		655.75	294.49	655.75	398.73
		653.83	294.05	653.83	398.56
		651.9	293.57	651.9	398.41
		649.97	293.09	649.97	398.31
		648.04	292.64	648.04	398.24
		646.11	292.25	646.11	398.2
		644.18	291.95	644.18	398.18
		642.25	291.78	642.25	398.19
		640.33	291.72	640.33	398.25
		638.4	291.74	638.4	398.37
		636.47	291.81	636.47	398.55
		634.54	291.9	634.54	398.74
		632.61	291.98	632.61	398.9
		630.68	292.04	630.68	398.98
		628.75	292.1	628.75	398.95
		626.82	292.2	626.82	398.82
		624.9	292.35	624.9	398.63
		622.97	292.55	622.97	398.48
		621.04	292.8	621.04	398.43
		619.11	293.06	619.11	398.49
		617.18	293.33	617.18	398.64
		615.25	293.63	615.25	398.85
		613.32	293.96	613.32	399.05
		611.39	294.28	611.39	399.14
		609.47	294.56	609.47	399.11
		607.54	294.84	607.54	399.04
		605.61	295.13	605.61	398.97
		603.68	295.37	603.68	398.91
		601.75	295.51	601.75	398.81
		599.82	295.54	599.82	398.69
		597.89	295.5	597.89	398.59
		595.97	295.41	595.97	398.54
		594.04	295.27	594.04	398.52
		592.11	295.14	592.11	398.49
		590.18	295.08	590.18	398.48
		588.25	295.14	588.25	398.54
		586.32	295.34	586.32	398.7
		584.39	295.67	584.39	398.96
		582.46	296.07	582.46	399.29
		580.54	296.5	580.54	399.61
		578.61	296.9	578.61	399.78
		576.68	297.2	576.68	399.68
		574.75	297.35	574.75	399.29
		572.82	297.36	572.82	398.8
		570.89	297.26	570.89	398.46
		568.96	297.09	568.96	398.34
		567.03	296.92	567.03	398.33
		565.11	296.84	565.11	398.36
		563.18	296.95	563.18	398.4
		561.25	297.23	561.25	398.5
		559.32	297.56	559.32	398.7
		557.39	297.83	557.39	399.05
		555.46	297.96	555.46	399.47
		553.53	297.91	553.53	399.73
		551.61	297.71	551.61	399.65
		549.68	297.46	549.68	399.22
		547.75	297.25	547.75	398.67
		545.82	297.22	545.82	398.31
		543.89	297.45	543.89	398.27
		541.96	297.87	541.96	398.44
		540.03	298.33	540.03	398.63
		538.1	298.72	538.1	398.73
		536.18	298.93	536.18	398.72
		534.25	298.95	534.25	398.66
		532.32	298.84	532.32	398.63
		530.39	298.67	530.39	398.67
		528.46	298.53	528.46	398.74
		526.53	298.48	526.53	398.83
		524.6	298.56	524.6	398.94
		522.67	298.66	522.67	398.96
		520.75	298.69	520.75	398.79
		518.82	298.79	518.82	398.6
		516.89	298.96	516.89	398.57
		514.96	298.9	514.96	398.79
		513.03	298.56	513.03	399.22
		511.1	298.5	511.1	399.77
		509.17	299.12	509.17	400
		507.25	299.95	507.25	399.53
		505.32	299.96	505.32	399.65
		503.39	299.97	503.39	399.76
		501.46	299.99	501.46	399.88
		499.53	300	499.53	400
		--	--	--	--
		--	--	--	--
		--	--	--	--
		--	--	--	--
		--	--	--	--
		--	--	--	--
		--	--	--	--
		--	--	--	--
		--	--	--	--
		--	--	--	--
		--	--	--	--
		--	--	--	--
		--	--	--	--
		--	--	--	--
		--	--	--	--
		--	--	--	--
		--	--	--	--
		--	--	--	--
		--	--	--	--
		--	--	--	--
		--	--	--	--
		--	--	--	--
		--	--	--	--
		--	--	--	--
		--	--	--	--
		--	--	--	--
		--	--	--	--
		--	--	--	--
		--	--	--	--
		--	--	--	--
		--	--	--	--
		--	--	--	--
		--	--	--	--
		--	--	--	--
		--	--	--	--
		--	--	--	--
		--	--	--	--
		--	--	--	--
		--	--	--	--
		--	--	--	--
		--	--	--	--
		--	--	--	--
		--	--	--	--
		--	--	--	--
		--	--	--	--
		--	--	--	--
		--	--	--	--
		--	--	--	--
		--	--	--	--
		--	--	--	--
		--	--	--	--
		--	--	--	--
		--	--	--	--
		--	--	--	--
		--	--	--	--
		--	--	--	--
		--	--	--	--
		--	--	--	--
		--	--	--	--
		--	--	--	--
		--	--	--	--
		--	--	--	--
		--	--	--	--
		--	--	--	--
		--	--	--	--
		--	--	--	--
		--	--	--	--
		--	--	--	--
		--	--	--	--
		--	--	--	--
		--	--	--	--
		--	--	--	--
		--	--	--	--
		--	--	--	--
		--	--	--	--
		--	--	--	--
		--	--	--	--
		--	--	--	--
		--	--	--	--
		--	--	--	--
		--	--	--	--
		--	--	--	--
		--	--	--	--
		--	--	--	--
		--	--	--	--
		--	--	--	--
		--	--	--	--
		--	--	--	--
		--	--	--	--
		--	--	--	--
		--	--	--	--
		--	--	--	--
		--	--	--	--
		--	--	--	--
		--	--	--	--
		--	--	--	--
		--	--	--	--
		--	--	--	--
		--	--	--	--
		--	--	--	--
		--	--	--	--
		--	--	--	--
		--	--	--	--
		--	--	--	--
		--	--	--	--
		--	--	--	--
		--	--	--	--
		--	--	--	--
		--	--	--	--
		--	--	--	--
		--	--	--	--
		--	--	--	--
		--	--	--	--
		--	--	--	--
		--	--	--	--
		--	--	--	--
		--	--	--	--
		--	--	--	--
		--	--	--	--
		--	--	--	--
		--	--	--	--
		--	--	--	--
		--	--	--	--
		--	--	--	--
		--	--	--	--
		--	--	--	--
		--	--	--	--
		--	--	--	--
		--	--	--	--
		--	--	--	--
		--	--	--	--
		--	--	--	--
		--	--	--	--
		--	--	--	--
		--	--	--	--
		--	--	--	--
		--	--	--	--
		--	--	--	--
		--	--	--	--
		--	--	--	--
		--	--	--	--
		--	--	--	--
		--	--	--	--
		--	--	--	--
		--	--	--	--
		--	--	--	--
		--	--	--	--
		--	--	--	--
		--	--	--	--
		--	--	--	--
		--	--	--	--
		--	--	--	--
		--	--	--	--
		--	--	--	--
		--	--	--	--
		--	--	--	--
		--	--	--	--
		--	--	--	--
		--	--	--	--
		--	--	--	--
		--	--	--	--
		--	--	--	--
		--	--	--	--
		--	--	--	--
		--	--	--	--
		--	--	--	--
		--	--	--	--
		--	--	--	--
		--	--	--	--
		--	--	--	--
		--	--	--	--
		--	--	--	--
		--	--	--	--
		--	--	--	--
		--	--	--	--
		--	--	--	--
		--	--	--	--
		--	--	--	--
		--	--	--	--
		--	--	--	--
		--	--	--	--
		--	--	--	--
		--	--	--	--
		--	--	--	--
		--	--	--	--
[truncated: 5,469 more rows]

## Sheet: Fig. 2h
		δ (ppm)	Intensity (a.u.)
		-3.83612	9.34984
		-3.83581	9.40603
		-3.8355	9.43965
		-3.8352	9.65327
		-3.83489	9.71851
		-3.83459	9.61593
		-3.83428	9.80551
		-3.83398	9.66728
		-3.83367	9.60596
		-3.83337	9.77262
		-3.83306	9.51135
		-3.83275	9.28331
		-3.83245	9.6364
		-3.83214	9.96911
		-3.83184	9.91105
		-3.83153	10.0699
		-3.83123	10.0486
		-3.83092	10.0806
		-3.83062	10.1
		-3.83031	9.97797
		-3.83	10.1286
		-3.8297	9.8265
		-3.82939	9.29381
		-3.82909	9.20123
		-3.82878	9.46383
		-3.82848	9.60334
		-3.82817	9.4685
		-3.82787	9.53564
		-3.82756	9.41194
		-3.82725	9.70455
		-3.82695	9.6906
		-3.82664	9.45922
		-3.82634	9.4287
		-3.82603	9.75426
		-3.82573	9.89728
		-3.82542	9.47872
		-3.82512	9.80942
		-3.82481	9.59688
		-3.82451	9.70938
		-3.8242	9.60208
		-3.82389	9.98051
		-3.82359	10.1458
		-3.82328	10.0153
		-3.82298	9.70973
		-3.82267	9.39456
		-3.82237	9.30241
		-3.82206	9.07626
		-3.82176	9.05194
		-3.82145	8.55714
		-3.82114	8.87382
		-3.82084	9.38102
		-3.82053	9.47663
		-3.82023	9.51677
		-3.81992	9.52567
		-3.81962	9.46996
		-3.81931	9.57815
		-3.81901	9.73677
		-3.8187	9.74326
		-3.81839	9.67003
		-3.81809	9.96851
		-3.81778	9.96266
		-3.81748	9.73251
		-3.81717	9.26011
		-3.81687	9.33746
		-3.81656	9.57644
		-3.81626	9.67954
		-3.81595	9.7719
		-3.81564	9.73494
		-3.81534	9.5179
		-3.81503	9.891
		-3.81473	10.172
		-3.81442	9.82609
		-3.81412	9.59287
		-3.81381	9.78365
		-3.81351	9.85604
		-3.8132	9.6808
		-3.81289	9.97276
		-3.81259	9.90236
		-3.81228	9.38923
		-3.81198	9.49934
		-3.81167	9.43406
		-3.81137	9.46497
		-3.81106	9.4543
		-3.81076	9.10077
		-3.81045	9.47733
		-3.81014	9.47531
		-3.80984	9.43092
		-3.80953	9.50761
		-3.80923	9.1534
		-3.80892	9.31773
		-3.80862	9.61037
		-3.80831	10.0557
		-3.80801	10.1955
		-3.8077	9.87248
		-3.8074	9.63918
		-3.80709	9.66439
		-3.80678	9.73482
		-3.80648	9.69388
		-3.80617	9.81764
		-3.80587	9.65239
		-3.80556	9.38591
		-3.80526	9.6069
		-3.80495	9.68639
		-3.80465	9.97265
		-3.80434	9.95679
		-3.80403	9.68634
		-3.80373	9.76868
		-3.80342	9.84113
		-3.80312	9.48539
		-3.80281	9.34954
		-3.80251	9.50853
		-3.8022	9.70213
		-3.8019	9.78084
		-3.80159	9.68734
		-3.80128	9.6792
		-3.80098	9.7976
		-3.80067	9.79986
		-3.80037	9.59701
		-3.80006	9.57292
		-3.79976	9.74561
		-3.79945	9.45867
		-3.79915	9.64986
		-3.79884	9.75301
		-3.79853	9.5791
		-3.79823	9.55192
		-3.79792	9.65762
		-3.79762	10.067
		-3.79731	10.0466
		-3.79701	9.54938
		-3.7967	9.19398
		-3.7964	9.13703
		-3.79609	9.15285
		-3.79578	9.17111
		-3.79548	9.15232
		-3.79517	9.56314
		-3.79487	9.69762
		-3.79456	9.46321
		-3.79426	9.3539
		-3.79395	9.62543
		-3.79365	9.65857
		-3.79334	9.81108
		-3.79303	9.62376
		-3.79273	9.53538
		-3.79242	9.52367
		-3.79212	9.36936
		-3.79181	9.41246
		-3.79151	9.58136
		-3.7912	9.35525
		-3.7909	9.20587
		-3.79059	9.43551
		-3.79029	9.49356
		-3.78998	9.32419
		-3.78967	9.16941
		-3.78937	9.19255
		-3.78906	9.23435
		-3.78876	9.05156
		-3.78845	8.93414
		-3.78815	9.07937
		-3.78784	9.30873
		-3.78754	9.42248
		-3.78723	9.33198
		-3.78692	9.08119
		-3.78662	9.28422
		-3.78631	9.20717
		-3.78601	9.1145
		-3.7857	9.23392
		-3.7854	9.28565
		-3.78509	9.40224
		-3.78479	9.51102
		-3.78448	9.49771
		-3.78417	9.46368
		-3.78387	8.92203
		-3.78356	8.57209
		-3.78326	8.32763
		-3.78295	8.6105
		-3.78265	8.69035
		-3.78234	8.58788
		-3.78204	8.53987
		-3.78173	8.9389
		-3.78142	9.17507
		-3.78112	9.24203
		-3.78081	9.54835
		-3.78051	9.79823
		-3.7802	9.4324
		-3.7799	9.34708
		-3.77959	9.7196
		-3.77929	9.80475
		-3.77898	9.82577
		-3.77867	10.1265
		-3.77837	10.1745
		-3.77806	9.93025
		-3.77776	9.9083
		-3.77745	9.83524
		-3.77715	9.7579
		-3.77684	9.54115
		-3.77654	9.5161
		-3.77623	9.66577
		-3.77592	9.67612
		-3.77562	9.6027
		-3.77531	9.80853
		-3.77501	9.73785
		-3.7747	9.45026
		-3.7744	9.20592
		-3.77409	9.13573
		-3.77379	9.41186
		-3.77348	9.00513
		-3.77318	8.8761
		-3.77287	9.3423
		-3.77256	9.46049
		-3.77226	9.16329
		-3.77195	9.07432
		-3.77165	9.06804
		-3.77134	9.19582
		-3.77104	9.68584
		-3.77073	9.87621
		-3.77043	9.76228
		-3.77012	9.98343
		-3.76981	9.84
		-3.76951	9.26561
		-3.7692	9.14587
		-3.7689	9.1568
		-3.76859	9.49019
		-3.76829	9.69007
		-3.76798	9.68536
		-3.76768	9.54085
		-3.76737	9.15231
		-3.76706	9.22925
		-3.76676	9.33207
		-3.76645	9.35482
		-3.76615	9.18023
		-3.76584	9.34683
		-3.76554	9.36983
		-3.76523	9.13114
		-3.76493	9.10263
		-3.76462	9.50493
		-3.76431	9.64306
		-3.76401	9.78811
		-3.7637	9.50539
		-3.7634	9.47671
		-3.76309	9.82108
		-3.76279	9.77439
		-3.76248	9.76182
		-3.76218	9.91659
		-3.76187	10.0139
		-3.76156	9.6743
		-3.76126	9.72782
		-3.76095	9.54123
		-3.76065	8.94859
		-3.76034	8.8844
		-3.76004	9.01075
		-3.75973	8.95709
		-3.75943	9.21653
		-3.75912	9.33264
		-3.75881	9.29422
		-3.75851	9.36512
		-3.7582	9.62757
		-3.7579	9.66792
		-3.75759	9.85875
		-3.75729	9.90992
		-3.75698	9.66289
		-3.75668	9.51977
		-3.75637	9.47876
		-3.75607	9.3547
		-3.75576	9.33611
		-3.75545	9.2805
		-3.75515	9.01597
		-3.75484	9.05381
		-3.75454	9.22551
		-3.75423	9.48176
		-3.75393	9.29804
		-3.75362	9.55248
		-3.75332	9.72183
		-3.75301	9.54231
		-3.7527	9.32063
		-3.7524	9.11182
		-3.75209	9.34465
		-3.75179	9.60067
		-3.75148	9.61898
		-3.75118	9.26321
		-3.75087	8.91942
		-3.75057	9.21282
		-3.75026	9.36508
		-3.74995	9.36247
		-3.74965	9.20188
		-3.74934	9.28499
		-3.74904	9.36483
		-3.74873	9.29761
		-3.74843	9.00654
		-3.74812	9.21798
		-3.74782	9.36981
		-3.74751	9.25676
		-3.7472	9.05857
		-3.7469	9.08622
		-3.74659	9.30803
		-3.74629	9.69578
		-3.74598	9.72729
		-3.74568	9.7982
		-3.74537	9.63535
		-3.74507	9.63954
		-3.74476	9.90649
		-3.74445	9.93361
		-3.74415	9.81328
		-3.74384	9.38521
		-3.74354	9.19722
		-3.74323	9.36837
		-3.74293	9.53142
		-3.74262	9.21068
		-3.74232	9.23073
		-3.74201	9.44613
		-3.7417	9.67515
		-3.7414	9.54829
		-3.74109	9.57325
		-3.74079	9.57884
		-3.74048	9.37463
		-3.74018	9.28773
		-3.73987	9.13845
		-3.73957	9.07757
		-3.73926	9.32291
		-3.73896	9.62957
		-3.73865	9.63832
		-3.73834	9.41086
		-3.73804	9.19261
		-3.73773	9.08081
		-3.73743	9.00243
		-3.73712	8.84841
		-3.73682	9.12152
		-3.73651	9.21787
		-3.73621	9.10424
		-3.7359	8.88848
		-3.73559	8.98302
		-3.73529	8.99361
		-3.73498	8.89259
		-3.73468	8.49215
		-3.73437	8.33194
		-3.73407	8.693
		-3.73376	8.98869
		-3.73346	9.24243
		-3.73315	9.24432
		-3.73284	8.88229
		-3.73254	8.80344
		-3.73223	8.89133
		-3.73193	9.06341
		-3.73162	9.00608
		-3.73132	8.97291
		-3.73101	9.2269
		-3.73071	8.81836
		-3.7304	8.55084
		-3.73009	8.66168
		-3.72979	8.74549
		-3.72948	9.01972
		-3.72918	9.09792
		-3.72887	9.20201
		-3.72857	9.15458
		-3.72826	8.96732
		-3.72796	8.84718
		-3.72765	8.77196
		-3.72734	9.01597
		-3.72704	9.32606
		-3.72673	9.15629
		-3.72643	8.99711
		-3.72612	8.72382
		-3.72582	8.56147
		-3.72551	8.76107
		-3.72521	9.61222
		-3.7249	9.29302
		-3.72459	8.93619
		-3.72429	8.86448
		-3.72398	9.10069
		-3.72368	9.11367
		-3.72337	9.14715
		-3.72307	9.00732
		-3.72276	9.17924
		-3.72246	9.30801
		-3.72215	9.39901
		-3.72185	9.18844
		-3.72154	9.23981
		-3.72123	9.24817
		-3.72093	8.93112
		-3.72062	8.84857
		-3.72032	8.75189
		-3.72001	8.91529
		-3.71971	8.80463
		-3.7194	8.74859
		-3.7191	8.6666
		-3.71879	9.09548
		-3.71848	9.16683
		-3.71818	9.08922
		-3.71787	9.11608
		-3.71757	9.50568
		-3.71726	9.45616
		-3.71696	8.93078
		-3.71665	8.62687
		-3.71635	8.56401
		-3.71604	8.85283
		-3.71573	8.61734
		-3.71543	8.64666
		-3.71512	9.03123
		-3.71482	9.1873
		-3.71451	9.00168
		-3.71421	8.86835
		-3.7139	8.92176
		-3.7136	8.64825
		-3.71329	8.66808
		-3.71298	8.69302
		-3.71268	8.51387
		-3.71237	8.41937
		-3.71207	8.88036
		-3.71176	9.27771
		-3.71146	9.19839
		-3.71115	9.12874
		-3.71085	8.81348
		-3.71054	8.81038
		-3.71023	8.76572
		-3.70993	9.13905
		-3.70962	9.28508
		-3.70932	8.39799
		-3.70901	8.64811
		-3.70871	9.09753
		-3.7084	9.05207
		-3.7081	9.33105
		-3.70779	9.17267
		-3.70748	8.94107
		-3.70718	8.81672
		-3.70687	8.67424
		-3.70657	9.06279
		-3.70626	8.81783
		-3.70596	8.70461
		-3.70565	8.70102
		-3.70535	8.7131
		-3.70504	8.70137
		-3.70474	8.9914
		-3.70443	9.07095
		-3.70412	8.88022
		-3.70382	8.87015
		-3.70351	8.68795
		-3.70321	8.96756
		-3.7029	9.26583
		-3.7026	9.41649
		-3.70229	9.52869
		-3.70199	9.92617
		-3.70168	9.80184
		-3.70137	9.5125
		-3.70107	9.14629
		-3.70076	8.88107
		-3.70046	8.71072
		-3.70015	8.7585
		-3.69985	8.84191
		-3.69954	9.20211
		-3.69924	9.24014
		-3.69893	8.79961
		-3.69862	8.66743
		-3.69832	8.56972
		-3.69801	8.89015
		-3.69771	9.03771
		-3.6974	8.77818
		-3.6971	8.63642
		-3.69679	8.44253
		-3.69649	9.19354
		-3.69618	9.5918
		-3.69587	9.73332
		-3.69557	9.64068
		-3.69526	9.3599
		-3.69496	9.36995
		-3.69465	9.21657
		-3.69435	8.97021
		-3.69404	8.82014
		-3.69374	8.90193
		-3.69343	9.15348
		-3.69312	9.34366
		-3.69282	9.23641
		-3.69251	9.14896
		-3.69221	9.02398
		-3.6919	8.78208
		-3.6916	8.82555
		-3.69129	8.54444
		-3.69099	8.87846
		-3.69068	8.9239
		-3.69037	9.09747
		-3.69007	9.1187
		-3.68976	9.14862
		-3.68946	9.12876
		-3.68915	9.30941
		-3.68885	9.44187
		-3.68854	9.59998
		-3.68824	9.44879
		-3.68793	8.86864
		-3.68763	8.65452
		-3.68732	8.61208
		-3.68701	8.74963
		-3.68671	8.54762
		-3.6864	8.65324
		-3.6861	8.92394
		-3.68579	8.63618
		-3.68549	8.66186
		-3.68518	8.99436
		-3.68488	9.1625
		-3.68457	9.43332
		-3.68426	8.87989
		-3.68396	8.39869
		-3.68365	8.2325
		-3.68335	8.63529
		-3.68304	8.82918
		-3.68274	8.74393
		-3.68243	8.81435
		-3.68213	8.69118
		-3.68182	8.89373
		-3.68151	8.84956
		-3.68121	8.83503
		-3.6809	9.05876
		-3.6806	9.11028
		-3.68029	9.40671
		-3.67999	9.56958
		-3.67968	9.13616
		-3.67938	8.74678
		-3.67907	8.82882
		-3.67876	9.20873
		-3.67846	8.87205
		-3.67815	8.76728
		-3.67785	8.94605
		-3.67754	9.00914
		-3.67724	9.27716
		-3.67693	9.09387
		-3.67663	8.7626
		-3.67632	8.60465
		-3.67601	8.66593
		-3.67571	8.43294
		-3.6754	8.15243
		-3.6751	8.16709
		-3.67479	8.27554
		-3.67449	8.92115
		-3.67418	9.52759
		-3.67388	9.03918
		-3.67357	8.83652
		-3.67326	8.58893
		-3.67296	8.55035
		-3.67265	8.52591
		-3.67235	8.49223
		-3.67204	8.51642
		-3.67174	8.6423
		-3.67143	8.56221
		-3.67113	8.50186
		-3.67082	8.91288
		-3.67052	9.11533
		-3.67021	9.06951
		-3.6699	8.69307
		-3.6696	8.60204
		-3.66929	8.66168
		-3.66899	8.91696
		-3.66868	8.83853
		-3.66838	8.90369
		-3.66807	9.01776
		-3.66777	9.27123
		-3.66746	9.50679
		-3.66715	9.37704
		-3.66685	9.06923
		-3.66654	9.02118
		-3.66624	8.92861
		-3.66593	9.13175
		-3.66563	9.33122
		-3.66532	8.92907
		-3.66502	8.79821
		-3.66471	8.92445
		-3.6644	9.35795
		-3.6641	9.84513
		-3.66379	9.74963
		-3.66349	9.89244
		-3.66318	9.83397
		-3.66288	9.12809
		-3.66257	8.91364
		-3.66227	9.0186
		-3.66196	9.16155
		-3.66165	9.03635
		-3.66135	9.26286
		-3.66104	9.38881
		-3.66074	9.34797
		-3.66043	8.99936
		-3.66013	8.87733
		-3.65982	9.19298
		-3.65952	9.04932
		-3.65921	8.91701
		-3.6589	8.94883
		-3.6586	8.94449
		-3.65829	8.77342
		-3.65799	9.14974
		-3.65768	8.81528
		-3.65738	8.33402
		-3.65707	7.89645
		-3.65677	7.88063
		-3.65646	8.25567
		-3.65615	8.11044
		-3.65585	8.39874
		-3.65554	8.60399
		-3.65524	8.67044
		-3.65493	8.87606
		-3.65463	8.95142
		-3.65432	8.93276
		-3.65402	8.95331
		-3.65371	8.88504
		-3.65341	8.24358
		-3.6531	8.26683
		-3.65279	8.77435
		-3.65249	8.73253
		-3.65218	8.70494
		-3.65188	8.71449
		-3.65157	8.767
		-3.65127	8.91391
		-3.65096	8.63576
		-3.65066	8.54208
		-3.65035	8.92401
		-3.65004	9.15892
		-3.64974	8.67985
		-3.64943	8.18758
		-3.64913	7.9285
		-3.64882	8.20666
		-3.64852	8.13737
		-3.64821	8.31199
		-3.64791	8.91497
		-3.6476	9.00241
		-3.64729	8.82465
		-3.64699	8.88153
		-3.64668	8.79452
		-3.64638	9.14327
		-3.64607	9.1752
		-3.64577	9.24705
		-3.64546	9.14602
		-3.64516	9.06528
		-3.64485	9.10482
		-3.64454	9.09387
		-3.64424	9.06799
		-3.64393	8.91184
		-3.64363	9.02827
		-3.64332	9.02012
		-3.64302	8.865
		-3.64271	9.07797
		-3.64241	9.1095
		-3.6421	8.71206
		-3.64179	8.82019
		-3.64149	9.17972
		-3.64118	9.38148
		-3.64088	9.09964
		-3.64057	9.06273
		-3.64027	8.58036
		-3.63996	8.82395
		-3.63966	9.0868
		-3.63935	9.2357
		-3.63904	9.24535
		-3.63874	8.93379
		-3.63843	9.15133
		-3.63813	9.0392
		-3.63782	9.12388
		-3.63752	8.89156
		-3.63721	8.23054
		-3.63691	8.17881
		-3.6366	8.5237
		-3.6363	8.78205
		-3.63599	9.00543
		-3.63568	9.18066
		-3.63538	9.02029
		-3.63507	9.29095
		-3.63477	9.41109
		-3.63446	9.371
		-3.63416	9.28669
		-3.63385	9.06503
		-3.63355	9.12776
		-3.63324	9.48875
		-3.63293	9.8145
		-3.63263	9.67959
		-3.63232	9.28005
		-3.63202	9.11233
		-3.63171	8.70167
		-3.63141	8.69298
		-3.6311	8.57947
		-3.6308	8.58715
		-3.63049	8.5611
		-3.63018	8.07105
		-3.62988	8.2227
		-3.62957	8.59547
		-3.62927	8.6061
		-3.62896	8.57625
		-3.62866	8.70591
		-3.62835	8.84132
		-3.62805	9.07511
		-3.62774	9.23559
		-3.62743	8.74578
		-3.62713	8.33935
		-3.62682	8.35174
		-3.62652	8.30023
		-3.62621	8.11954
		-3.62591	8.48783
		-3.6256	8.72031
		-3.6253	8.70505
		-3.62499	8.89617
		-3.62468	9.00217
		-3.62438	8.74384
		-3.62407	8.57387
		-3.62377	8.75484
		-3.62346	8.64484
		-3.62316	8.38668
		-3.62285	8.1784
		-3.62255	8.1872
		-3.62224	8.87103
		-3.62193	8.66553
		-3.62163	8.43993
		-3.62132	8.32207
		-3.62102	8.79712
		-3.62071	8.95907
		-3.62041	8.76282
		-3.6201	8.68869
		-3.6198	9.26353
		-3.61949	9.63729
		-3.61919	9.48205
		-3.61888	9.20696
		-3.61857	8.77958
		-3.61827	8.84605
		-3.61796	9.12996
		-3.61766	9.10818
		-3.61735	8.69236
		-3.61705	8.53185
		-3.61674	8.94813
		-3.61644	9.02108
		-3.61613	8.55302
		-3.61582	8.35299
		-3.61552	8.67956
		-3.61521	8.72164
		-3.61491	8.9497
		-3.6146	8.87564
		-3.6143	8.64194
		-3.61399	8.49926
		-3.61369	8.25803
		-3.61338	8.46973
		-3.61307	8.78239
		-3.61277	8.84939
		-3.61246	8.7294
		-3.61216	8.97803
		-3.61185	8.9951
		-3.61155	8.77182
		-3.61124	8.59628
		-3.61094	8.53465
		-3.61063	8.61525
		-3.61032	8.48611
		-3.61002	8.56034
		-3.60971	8.69813
		-3.60941	8.33855
		-3.6091	8.269
		-3.6088	8.33768
		-3.60849	8.6614
		-3.60819	8.68233
		-3.60788	9.03348
		-3.60757	8.80611
		-3.60727	8.82369
		-3.60696	8.87101
		-3.60666	8.69414
		-3.60635	8.63966
		-3.60605	8.86299
		-3.60574	8.989
		-3.60544	8.63738
		-3.60513	8.82349
		-3.60482	8.74794
		-3.60452	8.38014
		-3.60421	8.54111
		-3.60391	8.89003
		-3.6036	8.83866
		-3.6033	9.32976
		-3.60299	9.47037
		-3.60269	9.21687
		-3.60238	9.36514
		-3.60208	9.2454
		-3.60177	9.29946
		-3.60146	9.32086
		-3.60116	9.15541
		-3.60085	9.06018
		-3.60055	8.7387
		-3.60024	8.53411
		-3.59994	8.5697
		-3.59963	8.57492
		-3.59933	8.42456
		-3.59902	8.73141
		-3.59871	8.91606
		-3.59841	9.47849
		-3.5981	9.60239
		-3.5978	9.08884
		-3.59749	9.07563
		-3.59719	9.15634
		-3.59688	9.18482
		-3.59658	9.20445
		-3.59627	9.40013
		-3.59596	9.41389
		-3.59566	8.97145
		-3.59535	8.61059
		-3.59505	8.70602
		-3.59474	8.95921
		-3.59444	8.56181
		-3.59413	8.19423
		-3.59383	8.05766
		-3.59352	8.35264
		-3.59321	8.52014
		-3.59291	8.74367
		-3.5926	8.9925
		-3.5923	9.21242
		-3.59199	9.07008
		-3.59169	9.52851
		-3.59138	9.74673
		-3.59108	9.7456
		-3.59077	9.33318
		-3.59046	8.87683
		-3.59016	8.39628
		-3.58985	8.2867
		-3.58955	8.31817
		-3.58924	8.16726
		-3.58894	7.84518
		-3.58863	8.26438
		-3.58833	8.79289
		-3.58802	8.81176
		-3.58771	9.1739
		-3.58741	9.24749
		-3.5871	9.10346
		-3.5868	8.8816
		-3.58649	8.87431
		-3.58619	8.69553
		-3.58588	8.69693
		-3.58558	8.89028
		-3.58527	8.3691
		-3.58497	7.91203
		-3.58466	7.86381
		-3.58435	8.13057
		-3.58405	8.55198
		-3.58374	8.46097
		-3.58344	8.31993
		-3.58313	8.35711
		-3.58283	8.48038
		-3.58252	8.68091
		-3.58222	8.55644
		-3.58191	8.669
		-3.5816	8.76629
		-3.5813	8.83822
		-3.58099	8.73899
		-3.58069	8.85402
		-3.58038	8.87811
		-3.58008	8.99933
		-3.57977	8.85541
		-3.57947	8.51001
		-3.57916	8.53396
		-3.57885	8.68661
		-3.57855	8.88986
		-3.57824	9.32372
		-3.57794	9.30011
		-3.57763	9.01499
		-3.57733	8.46389
		-3.57702	8.9977
		-3.57672	8.98967
		-3.57641	8.98601
		-3.5761	8.84326
		-3.5758	8.55746
		-3.57549	8.53521
		-3.57519	8.52474
		-3.57488	8.89238
		-3.57458	9.11512
		-3.57427	8.99782
		-3.57397	8.9643
		-3.57366	9.17272
		-3.57335	9.2703
		-3.57305	9.43797
		-3.57274	9.15343
		-3.57244	8.86705
		-3.57213	8.55564
		-3.57183	8.29328
		-3.57152	8.17144
		-3.57122	8.50575
		-3.57091	8.57082
		-3.5706	8.16923
		-3.5703	8.10449
		-3.56999	8.76229
		-3.56969	9.29003
		-3.56938	8.9896
		-3.56908	9.03099
		-3.56877	9.13917
		-3.56847	8.86968
		-3.56816	8.71673
		-3.56786	8.60553
		-3.56755	8.53235
		-3.56724	8.691
		-3.56694	8.87258
		-3.56663	8.76955
		-3.56633	8.59412
		-3.56602	8.66539
		-3.56572	8.95358
		-3.56541	9.10835
		-3.56511	8.71442
		-3.5648	8.07825
		-3.56449	8.51363
		-3.56419	8.78103
		-3.56388	8.94561
		-3.56358	9.38159
		-3.56327	9.2931
		-3.56297	8.72481
		-3.56266	8.40468
		-3.56236	8.73795
		-3.56205	9.017
		-3.56174	9.20603
		-3.56144	9.18269
		-3.56113	8.93789
		-3.56083	8.92845
		-3.56052	8.58357
		-3.56022	8.17049
		-3.55991	8.3168
		-3.55961	8.1528
		-3.5593	7.83814
		-3.55899	8.3158
		-3.55869	8.87498
		-3.55838	9.15813
		-3.55808	9.23534
		-3.55777	9.0573
		-3.55747	8.6906
		-3.55716	8.64028
		-3.55686	7.97588
		-3.55655	7.71273
		-3.55624	8.18668
		-3.55594	8.69825
		-3.55563	8.81268
		-3.55533	9.43529
		-3.55502	9.61148
		-3.55472	9.41223
		-3.55441	9.13967
		-3.55411	8.68521
		-3.5538	8.15071
		-3.55349	8.40823
		-3.55319	8.14988
		-3.55288	8.13449
		-3.55258	8.34945
		-3.55227	8.20704
		-3.55197	8.16177
		-3.55166	8.51907
		-3.55136	8.62354
		-3.55105	8.44603
		-3.55075	8.58004
		-3.55044	8.81542
		-3.55013	8.34603
		-3.54983	8.48119
		-3.54952	8.84495
		-3.54922	9.29064
		-3.54891	9.43865
		-3.54861	9.32871
		-3.5483	9.2006
		-3.548	9.1031
		-3.54769	9.07837
		-3.54738	9.30824
		-3.54708	9.11674
		-3.54677	8.89183
		-3.54647	9.08036
		-3.54616	8.79098
		-3.54586	9.15998
		-3.54555	9.52599
		-3.54525	9.15413
		-3.54494	8.21652
		-3.54463	8.28223
		-3.54433	8.59253
		-3.54402	8.96446
		-3.54372	8.77328
		-3.54341	8.21392
		-3.54311	8.58576
		-3.5428	8.64579
		-3.5425	9.20162
		-3.54219	9.2522
		-3.54188	9.19562
		-3.54158	9.1641
		-3.54127	9.00377
		-3.54097	9.01507
		-3.54066	8.92217
		-3.54036	9.01165
		-3.54005	9.14355
		-3.53975	8.92318
		-3.53944	8.38085
		-3.53913	8.60005
		-3.53883	8.57463
		-3.53852	8.01379
		-3.53822	8.01089
		-3.53791	8.31859
		-3.53761	8.46673
		-3.5373	8.56661
		-3.537	8.1881
		-3.53669	8.4182
		-3.53638	8.72109
		-3.53608	8.82649
		-3.53577	8.72667
		-3.53547	8.64608
		-3.53516	8.4815
		-3.53486	8.84589
		-3.53455	8.75716
		-3.53425	8.86287
		-3.53394	8.97056
		-3.53364	8.48517
		-3.53333	8.7144
		-3.53302	8.84031
		-3.53272	8.47894
		-3.53241	9.10764
		-3.53211	9.55347
		-3.5318	9.08257
		-3.5315	8.92855
		-3.53119	8.97674
		-3.53089	9.11404
		-3.53058	8.82176
		-3.53027	8.43103
		-3.52997	8.05738
		-3.52966	8.37896
		-3.52936	8.3754
		-3.52905	8.43536
		-3.52875	8.38434
		-3.52844	8.54629
		-3.52814	8.94838
		-3.52783	9.43792
		-3.52752	9.40512
		-3.52722	9.47239
		-3.52691	9.41311
		-3.52661	9.45171
		-3.5263	9.2943
		-3.526	8.89135
		-3.52569	8.70586
		-3.52539	8.92213
		-3.52508	9.31392
		-3.52477	9.51017
		-3.52447	9.54865
		-3.52416	9.18791
		-3.52386	9.10346
		-3.52355	8.98757
		-3.52325	8.40829
		-3.52294	8.04955
		-3.52264	8.01408
		-3.52233	8.29357
		-3.52202	8.62708
		-3.52172	8.37496
		-3.52141	8.36174
		-3.52111	8.86653
		-3.5208	9.06708
		-3.5205	8.47888
		-3.52019	8.43148
		-3.51989	8.71161
		-3.51958	9.11339
		-3.51927	9.25646
		-3.51897	9.59545
		-3.51866	9.35485
		-3.51836	9.02027
		-3.51805	9.27583
		-3.51775	9.26112
		-3.51744	9.23391
		-3.51714	9.31311
		-3.51683	9.16274
		-3.51653	8.80153
		-3.51622	8.47733
		-3.51591	8.28018
		-3.51561	7.78101
		-3.5153	7.72285
		-3.515	7.93604
		-3.51469	8.03313
		-3.51439	8.25015
		-3.51408	8.21575
		-3.51378	8.63425
		-3.51347	8.97521
		-3.51316	8.74629
		-3.51286	8.85474
		-3.51255	8.46844
		-3.51225	8.26654
		-3.51194	8.51336
		-3.51164	8.74442
		-3.51133	8.90433
		-3.51103	9.23136
		-3.51072	9.2975
		-3.51041	9.36618
		-3.51011	9.74511
		-3.5098	9.88276
		-3.5095	9.19484
		-3.50919	8.51189
		-3.50889	8.56192
		-3.50858	8.72299
		-3.50828	8.85989
		-3.50797	9.00036
		-3.50766	8.91787
		-3.50736	9.05167
		-3.50705	9.33098
		-3.50675	9.30685
		-3.50644	9.27863
		-3.50614	9.05075
		-3.50583	8.76632
		-3.50553	8.86087
		-3.50522	9.05631
		-3.50491	8.98408
		-3.50461	9.04788
		-3.5043	9.08752
		-3.504	9.50491
		-3.50369	9.66695
		-3.50339	9.18937
		-3.50308	9.00471
		-3.50278	8.49297
		-3.50247	8.92371
		-3.50216	9.19069
		-3.50186	9.19154
		-3.50155	9.08224
		-3.50125	8.95466
		-3.50094	8.71415
		-3.50064	8.63677
		-3.50033	8.28784
		-3.50003	8.39902
		-3.49972	8.70259
		-3.49942	8.26372
		-3.49911	8.24146
		-3.4988	8.58595
		-3.4985	8.7404
		-3.49819	8.73267
		-3.49789	8.75099
		-3.49758	8.64918
		-3.49728	8.31739
		-3.49697	8.56342
		-3.49667	8.40255
		-3.49636	8.7021
		-3.49605	8.82847
		-3.49575	8.73368
		-3.49544	8.65827
		-3.49514	8.54413
		-3.49483	8.84892
		-3.49453	9.04034
		-3.49422	8.95086
		-3.49392	8.59282
		-3.49361	9.20291
		-3.4933	9.01619
		-3.493	8.65487
		-3.49269	8.67187
		-3.49239	8.94253
		-3.49208	9.30328
		-3.49178	9.4169
		-3.49147	9.01574
		-3.49117	9.28874
		-3.49086	9.06178
		-3.49055	8.51713
		-3.49025	8.42843
		-3.48994	8.24816
		-3.48964	7.86363
		-3.48933	8.03476
		-3.48903	8.06949
		-3.48872	8.49496
		-3.48842	8.5056
		-3.48811	8.65645
		-3.4878	8.85113
		-3.4875	8.84912
		-3.48719	9.39123
		-3.48689	9.40055
		-3.48658	9.75436
		-3.48628	9.42506
		-3.48597	8.99985
		-3.48567	8.82832
		-3.48536	8.32533
		-3.48505	8.85437
		-3.48475	9.19667
		-3.48444	9.23588
		-3.48414	9.17317
		-3.48383	9.23159
		-3.48353	9.61924
		-3.48322	9.79284
		-3.48292	9.47005
		-3.48261	9.17666
		-3.48231	8.74898
		-3.482	8.50442
		-3.48169	8.61537
		-3.48139	8.7266
		-3.48108	8.82651
		-3.48078	8.58517
		-3.48047	8.50677
		-3.48017	8.90044
		-3.47986	9.09685
		-3.47956	9.24016
		-3.47925	9.07893
		-3.47894	9.2478
		-3.47864	8.80791
		-3.47833	8.82568
		-3.47803	9.3859
		-3.47772	9.25446
		-3.47742	9.07675
		-3.47711	9.04682
		-3.47681	9.36202
		-3.4765	9.27103
		-3.47619	9.40898
		-3.47589	9.31483
		-3.47558	9.17266
		-3.47528	9.39007
		-3.47497	9.09569
		-3.47467	8.47575
		-3.47436	8.86345
		-3.47406	8.86759
		-3.47375	8.83634
		-3.47344	8.91658
		-3.47314	8.95339
		-3.47283	8.87574
		-3.47253	8.66892
		-3.47222	9.06848
		-3.47192	8.79767
		-3.47161	8.70928
		-3.47131	9.08732
		-3.471	9.0753
		-3.47069	8.88779
		-3.47039	9.22121
		-3.47008	9.11926
		-3.46978	9.15011
		-3.46947	9.22896
		-3.46917	9.29015
		-3.46886	9.25158
		-3.46856	9.33379
		-3.46825	9.21041
		-3.46794	8.72224
		-3.46764	8.6625
		-3.46733	8.81874
		-3.46703	8.73957
		-3.46672	8.95896
		-3.46642	8.89215
		-3.46611	8.77785
		-3.46581	8.99419
		-3.4655	9.07901
		-3.4652	9.11864
		-3.46489	9.1664
		-3.46458	9.12193
		-3.46428	9.23763
		-3.46397	8.87719
		-3.46367	8.97412
		-3.46336	9.04056
		-3.46306	8.69853
		-3.46275	8.84986
		-3.46245	8.72814
		-3.46214	8.90206
		-3.46183	9.34674
		-3.46153	8.97988
		-3.46122	8.61536
		-3.46092	8.75134
		-3.46061	8.89597
		-3.46031	9.24298
		-3.46	8.88597
		-3.4597	8.6022
		-3.45939	8.84978
		-3.45908	8.84186
		-3.45878	8.83477
		-3.45847	8.64415
		-3.45817	8.50327
		-3.45786	8.54207
		-3.45756	8.55232
		-3.45725	8.86767
		-3.45695	8.76029
		-3.45664	8.23056
		-3.45633	8.51694
		-3.45603	8.77421
		-3.45572	8.77385
		-3.45542	8.83928
		-3.45511	8.53429
		-3.45481	8.22071
		-3.4545	7.92407
		-3.4542	7.9316
		-3.45389	8.07239
		-3.45358	8.0141
		-3.45328	7.8509
		-3.45297	7.90643
		-3.45267	8.02449
		-3.45236	8.2305
		-3.45206	8.55537
		-3.45175	8.61558
		-3.45145	8.47465
		-3.45114	8.68706
		-3.45083	8.77847
		-3.45053	8.8909
		-3.45022	9.07407
		-3.44992	9.20463
		-3.44961	9.08844
		-3.44931	8.78612
		-3.449	9.33199
		-3.4487	9.33567
		-3.44839	9.15936
		-3.44809	8.99204
		-3.44778	8.60007
		-3.44747	8.40221
		-3.44717	8.10906
		-3.44686	8.29409
		-3.44656	8.92518
		-3.44625	9.65676
		-3.44595	9.67762
		-3.44564	8.93857
		-3.44534	8.64012
		-3.44503	8.29869
		-3.44472	8.40576
		-3.44442	8.09495
		-3.44411	8.48147
		-3.44381	8.84485
		-3.4435	8.74243
		-3.4432	8.3541
		-3.44289	8.26407
		-3.44259	8.50612
		-3.44228	9.24572
		-3.44197	9.4202
		-3.44167	8.89289
		-3.44136	9.04666
		-3.44106	9.21222
		-3.44075	9.39241
		-3.44045	9.27812
		-3.44014	8.89781
		-3.43984	8.26162
		-3.43953	8.19211
		-3.43922	8.64914
		-3.43892	8.9988
		-3.43861	8.69016
		-3.43831	8.39614
		-3.438	8.4489
		-3.4377	8.55746
		-3.43739	8.1874
		-3.43709	7.83489
		-3.43678	8.09135
		-3.43647	8.69999
		-3.43617	9.09522
		-3.43586	8.82991
		-3.43556	8.77779
		-3.43525	8.71186
		-3.43495	8.48757
		-3.43464	8.50182
		-3.43434	8.53452
		-3.43403	8.82552
		-3.43372	9.18226
		-3.43342	9.1722
		-3.43311	9.35295
		-3.43281	9.19564
		-3.4325	8.81678
		-3.4322	8.82497
		-3.43189	9.4692
		-3.43159	9.15111
		-3.43128	9.09229
		-3.43098	9.59494
		-3.43067	9.78693
		-3.43036	9.24
		-3.43006	8.80148
		-3.42975	8.79407
		-3.42945	8.9395
		-3.42914	9.06805
		-3.42884	8.70345
		-3.42853	8.88264
		-3.42823	8.54268
		-3.42792	8.05623
		-3.42761	8.31164
		-3.42731	9.27069
		-3.427	9.5934
		-3.4267	9.30139
		-3.42639	9.13405
		-3.42609	9.00725
		-3.42578	9.12169
		-3.42548	8.86935
		-3.42517	8.75536
		-3.42486	8.67767
		-3.42456	8.11769
		-3.42425	8.43651
		-3.42395	8.83002
		-3.42364	8.89132
		-3.42334	9.15928
		-3.42303	9.64563
		-3.42273	9.31914
		-3.42242	9.20088
		-3.42211	9.2039
		-3.42181	9.40129
		-3.4215	9.62499
		-3.4212	9.51812
		-3.42089	9.60432
		-3.42059	9.63433
		-3.42028	9.15755
		-3.41998	8.21606
		-3.41967	8.39131
		-3.41936	8.52744
		-3.41906	8.79254
		-3.41875	8.85348
		-3.41845	8.58781
		-3.41814	8.6328
		-3.41784	9.10474
		-3.41753	9.24644
		-3.41723	9.30785
		-3.41692	9.15996
		-3.41661	8.82407
		-3.41631	8.42997
		-3.416	9.04538
		-3.4157	9.61643
		-3.41539	9.41213
		-3.41509	9.55632
		-3.41478	9.23586
		-3.41448	8.97303
		-3.41417	8.33255
		-3.41387	8.22233
		-3.41356	7.94887
		-3.41325	8.09599
		-3.41295	8.85716
		-3.41264	9.01492
		-3.41234	9.32734
		-3.41203	9.76218
		-3.41173	9.61567
		-3.41142	9.12621
		-3.41112	8.93566
		-3.41081	9.22588
		-3.4105	9.41064
		-3.4102	8.86925
		-3.40989	8.84229
		-3.40959	8.31695
		-3.40928	8.32232
		-3.40898	8.5028
		-3.40867	8.54061
		-3.40837	9.26577
		-3.40806	9.29992
		-3.40775	8.75505
		-3.40745	8.73233
		-3.40714	9.07547
		-3.40684	8.64526
		-3.40653	8.23045
		-3.40623	8.21666
		-3.40592	8.41361
		-3.40562	8.93122
		-3.40531	9.3151
		-3.405	8.95483
		-3.4047	8.59481
		-3.40439	8.67618
		-3.40409	8.69741
		-3.40378	8.67824
		-3.40348	8.52584
		-3.40317	8.21596
		-3.40287	8.27964
		-3.40256	8.60711
		-3.40225	9.2624
		-3.40195	9.0244
		-3.40164	8.81718
		-3.40134	8.69969
		-3.40103	8.95841
		-3.40073	9.39838
		-3.40042	9.30264
		-3.40012	9.22978
		-3.39981	9.33487
		-3.3995	9.28401
		-3.3992	9.33903
		-3.39889	9.22466
		-3.39859	8.96341
		-3.39828	9.13829
		-3.39798	9.35164
		-3.39767	9.60294
		-3.39737	9.14944
		-3.39706	9.22364
		-3.39676	9.44531
		-3.39645	8.94234
		-3.39614	8.67005
		-3.39584	8.74212
		-3.39553	8.92583
		-3.39523	8.60929
		-3.39492	8.35926
		-3.39462	7.93818
		-3.39431	8.08265
		-3.39401	8.15195
		-3.3937	8.23367
		-3.39339	8.50048
		-3.39309	8.90625
		-3.39278	9.09811
		-3.39248	9.56244
		-3.39217	8.91949
		-3.39187	8.95878
		-3.39156	9.12942
		-3.39126	8.88329
		-3.39095	8.68737
		-3.39064	8.85823
		-3.39034	8.62041
		-3.39003	8.3811
		-3.38973	8.24011
		-3.38942	8.51669
		-3.38912	8.91615
		-3.38881	8.60584
		-3.38851	8.24171
		-3.3882	8.57511
		-3.38789	8.8809
		-3.38759	8.97085
		-3.38728	9.19717
		-3.38698	9.06201
		-3.38667	8.91991
		-3.38637	8.7408
		-3.38606	8.98932
		-3.38576	9.0828
		-3.38545	9.07182
		-3.38514	8.73928
		-3.38484	8.36203
		-3.38453	8.59074
		-3.38423	8.56443
		-3.38392	8.3521
		-3.38362	8.365
		-3.38331	9.01044
		-3.38301	9.06477
		-3.3827	9.07609
		-3.38239	8.87694
		-3.38209	8.66808
		-3.38178	8.23395
		-3.38148	8.43995
		-3.38117	8.69968
		-3.38087	8.94289
		-3.38056	8.7846
		-3.38026	8.56849
		-3.37995	8.32276
		-3.37965	8.18318
		-3.37934	8.54344
		-3.37903	8.70341
		-3.37873	8.56494
		-3.37842	8.77504
		-3.37812	9.15663
		-3.37781	8.93546
		-3.37751	8.70698
		-3.3772	9.08021
		-3.3769	9.59174
		-3.37659	9.40454
		-3.37628	9.23245
		-3.37598	9.19884
		-3.37567	8.95912
		-3.37537	8.46027
		-3.37506	8.32754
		-3.37476	8.629
		-3.37445	8.60666
		-3.37415	8.28955
		-3.37384	8.47395
		-3.37353	8.58737
		-3.37323	8.5899
		-3.37292	8.39121
		-3.37262	9.14531
		-3.37231	9.83084
		-3.37201	9.86385
		-3.3717	9.10228
		-3.3714	8.81166
		-3.37109	8.56177
		-3.37078	8.53162
		-3.37048	8.58682
		-3.37017	8.74717
		-3.36987	9.2957
		-3.36956	9.10228
		-3.36926	8.81377
		-3.36895	9.00014
		-3.36865	8.80193
		-3.36834	8.98357
		-3.36803	8.87796
		-3.36773	8.61554
		-3.36742	8.94313
		-3.36712	9.45192
		-3.36681	9.52742
		-3.36651	9.50719
		-3.3662	9.25106
		-3.3659	9.35452
		-3.36559	9.01941
		-3.36528	9.03905
		-3.36498	8.84264
		-3.36467	9.05639
		-3.36437	9.52584
		-3.36406	9.83136
		-3.36376	9.51413
		-3.36345	8.96585
		-3.36315	8.52279
		-3.36284	8.48055
		-3.36254	8.35315
		-3.36223	8.25777
		-3.36192	8.50899
		-3.36162	8.81594
		-3.36131	9.03121
		-3.36101	9.01032
		-3.3607	9.00298
		-3.3604	8.52318
		-3.36009	8.66046
		-3.35979	8.53176
		-3.35948	8.17188
		-3.35917	8.09213
		-3.35887	8.04607
		-3.35856	8.50668
		-3.35826	8.90909
		-3.35795	8.40903
		-3.35765	8.35999
		-3.35734	8.46438
		-3.35704	8.65304
		-3.35673	8.55427
		-3.35642	8.99418
		-3.35612	9.35599
		-3.35581	8.91779
		-3.35551	8.77573
		-3.3552	8.73021
		-3.3549	8.70704
		-3.35459	9.25071
		-3.35429	9.33288
		-3.35398	9.06819
		-3.35367	8.64401
		-3.35337	8.50284
		-3.35306	8.54246
		-3.35276	9.03464
		-3.35245	8.71763
		-3.35215	8.88004
		-3.35184	8.94278
		-3.35154	8.90491
		-3.35123	9.16922
		-3.35092	9.16012
		-3.35062	9.44147
		-3.35031	9.15062
		-3.35001	8.87158
		-3.3497	9.0775
		-3.3494	8.98735
		-3.34909	8.92109
		-3.34879	8.63977
		-3.34848	8.54339
		-3.34817	8.6532
		-3.34787	8.57154
		-3.34756	8.83729
		-3.34726	8.64185
		-3.34695	8.28582
		-3.34665	8.44025
		-3.34634	8.85135
		-3.34604	8.94158
		-3.34573	8.74004
		-3.34543	9.04212
		-3.34512	9.63759
		-3.34481	9.4139
		-3.34451	8.81416
		-3.3442	8.77417
		-3.3439	8.8312
		-3.34359	8.87802
		-3.34329	8.44421
		-3.34298	8.43495
		-3.34268	8.78404
		-3.34237	9.20174
		-3.34206	9.14577
		-3.34176	9.13426
		-3.34145	9.17563
		-3.34115	8.95522
		-3.34084	9.1692
		-3.34054	9.17763
		-3.34023	8.9554
		-3.33993	8.8247
		-3.33962	8.93728
		-3.33931	8.78061
		-3.33901	8.76946
		-3.3387	8.90286
		-3.3384	8.9576
		-3.33809	8.79463
		-3.33779	8.75488
		-3.33748	9.08561
		-3.33718	9.00631
		-3.33687	9.42602
		-3.33656	9.48015
		-3.33626	8.98958
		-3.33595	8.78945
		-3.33565	9.14593
		-3.33534	9.04729
		-3.33504	8.85516
		-3.33473	9.00194
		-3.33443	9.1417
		-3.33412	9.35932
		-3.33381	9.00091
		-3.33351	8.52013
		-3.3332	8.3431
		-3.3329	8.3975
		-3.33259	8.30841
		-3.33229	8.58304
		-3.33198	8.35701
		-3.33168	8.11369
		-3.33137	8.33161
		-3.33106	8.72777
		-3.33076	8.68264
		-3.33045	8.69275
		-3.33015	8.89254
		-3.32984	8.97604
		-3.32954	8.76987
		-3.32923	8.54049
		-3.32893	8.80584
		-3.32862	8.9031
		-3.32832	9.05114
		-3.32801	8.70414
		-3.3277	8.42474
		-3.3274	8.90951
		-3.32709	8.81596
		-3.32679	8.80915
		-3.32648	8.99864
		-3.32618	8.62529
		-3.32587	8.68209
		-3.32557	8.99074
		-3.32526	9.1871
		-3.32495	8.85015
		-3.32465	8.51676
		-3.32434	9.07202
		-3.32404	9.12977
		-3.32373	8.87334
		-3.32343	8.50592
		-3.32312	8.53867
		-3.32282	8.41046
		-3.32251	8.31818
		-3.3222	8.36412
		-3.3219	8.60984
		-3.32159	9.06544
		-3.32129	9.26758
		-3.32098	9.46202
		-3.32068	8.93165
		-3.32037	9.00937
		-3.32007	9.17169
		-3.31976	8.94824
		-3.31945	8.74524
		-3.31915	8.89477
		-3.31884	9.14345
		-3.31854	9.255
		-3.31823	9.27754
		-3.31793	9.31543
		-3.31762	9.55816
		-3.31732	8.987
		-3.31701	8.8883
		-3.3167	8.8755
		-3.3164	8.84779
		-3.31609	8.53266
		-3.31579	8.48367
		-3.31548	8.7509
		-3.31518	8.58108
		-3.31487	8.95361
		-3.31457	8.68654
		-3.31426	8.19773
		-3.31395	8.35468
		-3.31365	8.5442
		-3.31334	8.52582
		-3.31304	8.8763
		-3.31273	9.50215
		-3.31243	9.64577
		-3.31212	9.57823
		-3.31182	8.83537
		-3.31151	8.96604
		-3.31121	9.29832
		-3.3109	9.11518
		-3.31059	9.40547
		-3.31029	9.40241
		-3.30998	8.97606
		-3.30968	8.78431
		-3.30937	9.12012
		-3.30907	9.43367
		-3.30876	9.10215
		-3.30846	8.89593
		-3.30815	9.19802
		-3.30784	9.38293
		-3.30754	9.9284
		-3.30723	9.65121
		-3.30693	9.22295
		-3.30662	9.00935
		-3.30632	9.09963
		-3.30601	9.3705
		-3.30571	9.34671
		-3.3054	8.97932
		-3.30509	8.67056
		-3.30479	8.50988
		-3.30448	8.65594
		-3.30418	8.69532
		-3.30387	8.00792
		-3.30357	7.61863
		-3.30326	8.15254
		-3.30296	8.62616
		-3.30265	8.51779
		-3.30234	8.65683
		-3.30204	8.76379
		-3.30173	9.01843
		-3.30143	8.96545
		-3.30112	8.42131
		-3.30082	7.76192
		-3.30051	7.85568
		-3.30021	8.57838
		-3.2999	9.11354
		-3.29959	8.90261
		-3.29929	8.64968
		-3.29898	9.23644
		-3.29868	9.50456
		-3.29837	8.79159
		-3.29807	8.20775
		-3.29776	8.61895
		-3.29746	8.95912
		-3.29715	8.74653
		-3.29684	9.06537
		-3.29654	8.81434
		-3.29623	8.51917
		-3.29593	8.65753
		-3.29562	8.7737
		-3.29532	8.93684
		-3.29501	8.60982
		-3.29471	8.24986
		-3.2944	8.39467
		-3.2941	8.78803
		-3.29379	8.84775
		-3.29348	8.49692
		-3.29318	8.06581
		-3.29287	8.23469
		-3.29257	8.79883
		-3.29226	8.91049
		-3.29196	9.10306
		-3.29165	8.81121
		-3.29135	8.93291
		-3.29104	8.89296
		-3.29073	8.57093
		-3.29043	9.02331
		-3.29012	8.99627
		-3.28982	9.09735
		-3.28951	9.03461
		-3.28921	8.42104
		-3.2889	8.61448
		-3.2886	8.47735
		-3.28829	8.44673
		-3.28798	8.66592
		-3.28768	8.69595
		-3.28737	8.80143
		-3.28707	9.04012
		-3.28676	8.75473
		-3.28646	8.35971
		-3.28615	8.41626
		-3.28585	7.96995
		-3.28554	8.09241
		-3.28523	8.05887
		-3.28493	8.19018
		-3.28462	8.68209
		-3.28432	8.46015
		-3.28401	8.74929
		-3.28371	9.03417
		-3.2834	8.74705
		-3.2831	8.78991
		-3.28279	8.73994
		-3.28248	8.69516
		-3.28218	8.79605
		-3.28187	8.38708
		-3.28157	8.87496
		-3.28126	9.48318
		-3.28096	9.50523
		-3.28065	9.18198
		-3.28035	9.24459
		-3.28004	8.8407
		-3.27973	8.55013
		-3.27943	8.49642
		-3.27912	8.22488
		-3.27882	8.53798
		-3.27851	8.59393
		-3.27821	8.76514
		-3.2779	8.48991
		-3.2776	8.41799
		-3.27729	8.51697
		-3.27699	8.28373
		-3.27668	8.13847
		-3.27637	8.67835
		-3.27607	8.63612
		-3.27576	8.3832
		-3.27546	8.73292
		-3.27515	9.38312
		-3.27485	9.12802
		-3.27454	9.18287
		-3.27424	8.92453
		-3.27393	8.86678
		-3.27362	8.62615
		-3.27332	8.33945
		-3.27301	8.62876
		-3.27271	8.49919
		-3.2724	8.78286
		-3.2721	9.01307
		-3.27179	8.82015
		-3.27149	8.72833
		-3.27118	8.78845
		-3.27087	8.99099
		-3.27057	9.00178
		-3.27026	9.15718
		-3.26996	9.07192
		-3.26965	8.83891
		-3.26935	8.4236
		-3.26904	7.96492
		-3.26874	8.0325
		-3.26843	8.29188
		-3.26812	8.79084
		-3.26782	8.81683
		-3.26751	8.67226
		-3.26721	8.68063
		-3.2669	8.44227
		-3.2666	8.51663
		-3.26629	8.13935
		-3.26599	8.2729
		-3.26568	8.63621
		-3.26537	8.85935
		-3.26507	9.20488
		-3.26476	9.00509
		-3.26446	8.86293
		-3.26415	9.11241
		-3.26385	9.18318
		-3.26354	9.25897
		-3.26324	9.04493
		-3.26293	8.67408
		-3.26262	8.61604
		-3.26232	8.47955
		-3.26201	8.63525
		-3.26171	8.49086
		-3.2614	8.39182
		-3.2611	8.74494
		-3.26079	8.83686
		-3.26049	8.90381
		-3.26018	8.94344
		-3.25988	8.39468
		-3.25957	8.5977
		-3.25926	8.76641
		-3.25896	9.1623
		-3.25865	8.55322
		-3.25835	8.15388
		-3.25804	8.40205
		-3.25774	8.68698
		-3.25743	8.97838
		-3.25713	9.14636
		-3.25682	9.2895
		-3.25651	8.71925
		-3.25621	8.47409
		-3.2559	8.5866
		-3.2556	9.33442
		-3.25529	9.30931
		-3.25499	9.29562
		-3.25468	8.87901
		-3.25438	8.80995
		-3.25407	8.77433
		-3.25376	8.45054
		-3.25346	8.83453
		-3.25315	9.10641
		-3.25285	8.97451
		-3.25254	8.81187
		-3.25224	8.60869
		-3.25193	8.97067
		-3.25163	9.04296
		-3.25132	9.16657
		-3.25101	9.55727
		-3.25071	9.68043
		-3.2504	9.72654
		-3.2501	9.43693
		-3.24979	8.8311
		-3.24949	8.81564
		-3.24918	8.85449
		-3.24888	8.54679
		-3.24857	8.75628
		-3.24826	8.73493
		-3.24796	8.61938
		-3.24765	8.41252
		-3.24735	8.34366
		-3.24704	8.50496
		-3.24674	8.64445
		-3.24643	8.57218
		-3.24613	8.88966
		-3.24582	9.20143
		-3.24551	9.27187
		-3.24521	9.11447
		-3.2449	8.84441
		-3.2446	8.826
		-3.24429	8.96221
		-3.24399	8.53421
		-3.24368	8.0271
		-3.24338	8.69596
		-3.24307	9.16068
		-3.24277	8.87952
		-3.24246	9.10595
		-3.24215	9.13967
		-3.24185	9.05859
		-3.24154	8.57022
		-3.24124	8.48552
		-3.24093	8.73743
		-3.24063	8.40289
		-3.24032	8.52377
		-3.24002	9.16525
		-3.23971	9.27118
		-3.2394	9.59889
		-3.2391	9.32352
		-3.23879	9.29325
		-3.23849	8.99868
		-3.23818	8.63721
		-3.23788	9.05445
		-3.23757	8.82252
		-3.23727	8.40955
		-3.23696	8.69845
		-3.23665	8.89468
		-3.23635	9.07145
		-3.23604	8.46376
		-3.23574	8.55053
		-3.23543	9.08823
		-3.23513	9.12862
		-3.23482	8.74966
		-3.23452	8.43632
		-3.23421	8.68376
		-3.2339	8.84014
		-3.2336	9.05732
		-3.23329	9.44689
		-3.23299	9.22319
		-3.23268	8.70863
		-3.23238	8.86122
		-3.23207	8.76673
		-3.23177	8.08488
		-3.23146	8.31824
		-3.23115	8.65187
		-3.23085	8.67772
		-3.23054	8.35704
		-3.23024	8.1306
		-3.22993	9.03114
		-3.22963	9.14268
		-3.22932	9.12548
		-3.22902	8.92289
		-3.22871	8.57621
		-3.2284	8.79872
		-3.2281	8.87352
		-3.22779	9.0298
		-3.22749	9.03244
		-3.22718	9.21309
		-3.22688	9.03394
		-3.22657	9.07051
		-3.22627	9.15688
		-3.22596	9.12384
		-3.22566	8.90835
[truncated: 63,536 more rows]

## Sheet: Fig. 2i
		Binding Energy (eV)	Intensity (a.u.)	Intensity (a.u.)
		1350.08	21455.9	162322
		1349.08	21671.8	161628
		1348.08	21783.5	161404
		1347.08	20953.5	161628
		1346.08	22174.3	162265
		1345.08	20421.7	161734
		1344.08	20180.8	162239
		1343.08	20407.7	161713
		1342.08	21546.4	161503
		1341.08	21496.5	161270
		1340.08	20979.2	161821
		1339.08	20962.1	161350
		1338.08	21724.3	161532
		1337.08	21588.9	161602
		1336.08	21334.1	162328
		1335.08	21190.2	161540
		1334.08	20209.6	161382
		1333.08	20267.4	161694
		1332.08	20839	161462
		1331.08	20750	161388
		1330.08	21412.4	161318
		1329.08	20651.2	162556
		1328.08	21228.4	161472
		1327.08	20391.1	161864
		1326.08	21924	162122
		1325.08	21048	161007
		1324.08	20621.1	161695
		1323.08	20669.9	161651
		1322.08	20732.3	161919
		1321.08	20746	161528
		1320.08	21050.3	161399
		1319.08	21415.6	162825
		1318.08	20522.6	162057
		1317.08	20576.6	161804
		1316.08	20939.3	162205
		1315.08	21305.8	161377
		1314.08	21831.9	161703
		1313.08	21709	162262
		1312.08	20665.1	161016
		1311.08	21354.7	161656
		1310.08	21150.5	161818
		1309.08	21508.4	162144
		1308.08	20804.8	161961
		1307.08	21054.7	161461
		1306.08	21436.9	161703
		1305.08	20916	162012
		1304.08	21514.7	162186
		1303.08	21629.3	161739
		1302.08	21853.4	162025
		1301.08	20880.8	162519
		1300.08	20910.6	162117
		1299.08	20676.5	161636
		1298.08	20828.6	161581
		1297.08	21650	161642
		1296.08	21554.2	161976
		1295.08	21111.6	162374
		1294.08	21558.8	163185
		1293.08	21344.9	162440
		1292.08	21645.4	163002
		1291.08	21454.5	162400
		1290.08	21619.9	162480
		1289.08	21295.6	162908
		1288.08	21389.1	162350
		1287.08	22164.5	163315
		1286.08	21527.1	162534
		1285.08	21500.3	162205
		1284.08	20464.6	162373
		1283.08	20992	161460
		1282.08	22010.9	162833
		1281.08	21361.9	162509
		1280.08	21713.6	162469
		1279.08	21781.2	162598
		1278.08	22608	162516
		1277.08	22023.3	163201
		1276.08	21678.3	162872
		1275.08	22673.8	162906
		1274.08	22172.1	162679
		1273.08	22709.8	163004
		1272.08	23057.4	162735
		1271.08	21783.8	163750
		1270.08	22916.2	163606
		1269.08	22766.1	163676
		1268.08	21866	163257
		1267.08	22993.5	163477
		1266.08	22166.1	162616
		1265.08	22976.4	164067
		1264.08	22762.2	163737
		1263.08	22433.7	163579
		1262.08	22755.1	163780
		1261.08	23361.5	164108
		1260.08	22312.4	163546
		1259.08	23073.2	163748
		1258.08	23746.1	163491
		1257.08	23219.7	164313
		1256.08	22609.6	163985
		1255.08	22994.1	164205
		1254.08	22981.2	164837
		1253.08	22853.1	164388
		1252.08	24591.3	164210
		1251.08	23684.3	164246
		1250.08	23789	165389
		1249.08	24540.5	166084
		1248.08	25440.9	166107
		1247.08	25632.8	165816
		1246.08	24764.2	166272
		1245.08	25648	166011
		1244.08	24887.5	165906
		1243.08	24903.5	166251
		1242.08	25348.8	165349
		1241.08	24845.9	165841
		1240.08	24893	165905
		1239.08	25489.8	166103
		1238.08	25005.3	165486
		1237.08	25190.5	164766
		1236.08	25170.3	165173
		1235.08	24504.6	165425
		1234.08	25347	166486
		1233.08	26019.7	166520
		1232.08	26369.4	167073
		1231.08	27939.8	167780
		1230.08	27859.8	169149
		1229.08	27709.4	168719
		1228.08	28844.7	168748
		1227.08	28617.4	169450
		1226.08	28453.7	170279
		1225.08	28134.3	169953
		1224.08	27600.1	169609
		1223.08	27654.9	169589
		1222.08	26597.1	167398
		1221.08	26053.4	167630
		1220.08	25140.1	165722
		1219.08	23390.2	165426
		1218.08	22534.5	163743
		1217.08	20869.9	162558
		1216.08	20430.4	161700
		1215.08	19436.3	159439
		1214.08	18943.4	159550
		1213.08	17934.6	158829
		1212.08	17268	158488
		1211.08	17241.3	158732
		1210.08	17866.9	158267
		1209.08	17539.3	157539
		1208.08	17190.8	157876
		1207.08	17887.3	157645
		1206.08	17563.7	157954
		1205.08	17612.5	158016
		1204.08	17316.9	157569
		1203.08	17649	157571
		1202.08	16809.7	157950
		1201.08	16949.3	157242
		1200.08	16812.3	157784
		1199.08	17555.1	158057
		1198.08	17315.1	158088
		1197.08	17442.8	157454
		1196.08	17426.2	157548
		1195.08	17826	157741
		1194.08	17537.6	157815
		1193.08	17331.7	157771
		1192.08	17232.4	157532
		1191.08	17971	157386
		1190.08	17664.5	157968
		1189.08	17899.4	157650
		1188.08	17443	157974
		1187.08	18034.6	158352
		1186.08	18251.6	159027
		1185.08	17883	157802
		1184.08	17720.8	158182
		1183.08	17766.4	158194
		1182.08	18242	158783
		1181.08	18712.4	158419
		1180.08	18111.6	158360
		1179.08	18577.9	159240
		1178.08	18496.6	158867
		1177.08	18158.3	158598
		1176.08	18259.8	158603
		1175.08	18571.1	159091
		1174.08	18145.5	158842
		1173.08	18135.5	158573
		1172.08	18879.4	158874
		1171.08	18374.9	158860
		1170.08	18349.3	158975
		1169.08	18433.7	159296
		1168.08	18749.1	159023
		1167.08	18453.7	159062
		1166.08	18393.5	159032
		1165.08	18734	158906
		1164.08	18720.9	158689
		1163.08	18660.5	158774
		1162.08	17885	158552
		1161.08	18958.9	158217
		1160.08	19014.9	159293
		1159.08	19286.2	158978
		1158.08	19070.5	158961
		1157.08	19158.7	159071
		1156.08	18844.4	159934
		1155.08	18823.1	159608
		1154.08	19072.7	159339
		1153.08	19905.6	159412
		1152.08	18953.9	158738
		1151.08	19285.9	159355
		1150.08	19484.1	159700
		1149.08	19266	160272
		1148.08	18995.4	159680
		1147.08	20408.8	160021
		1146.08	19923.5	159532
		1145.08	20089.1	159604
		1144.08	19241.8	160014
		1143.08	19708.7	159532
		1142.08	19562.6	159775
		1141.08	19462.8	159829
		1140.08	19974.7	159396
		1139.08	20787	160593
		1138.08	20116.9	160499
		1137.08	20114.4	160583
		1136.08	19293.6	159854
		1135.08	19522.6	160801
		1134.08	20807.2	160704
		1133.08	20404	160162
		1132.08	20479.1	160971
		1131.08	20236.9	159818
		1130.08	20306.5	160715
		1129.08	20842	160459
		1128.08	20253.8	160867
		1127.08	20296.8	160279
		1126.08	21536.3	160473
		1125.08	20045.6	160347
		1124.08	20738.6	160414
		1123.08	20190	159908
		1122.08	20401.3	160996
		1121.08	20709.5	161176
		1120.08	20676.4	160563
		1119.08	21227.8	160305
		1118.08	20029.3	160755
		1117.08	21312.1	160962
		1116.08	20603.6	159191
		1115.08	20310.9	161258
		1114.08	20763.9	160809
		1113.08	20223.9	160916
		1112.08	20511.9	159944
		1111.08	20403	160587
		1110.08	21068.7	161127
		1109.08	20766.8	160561
		1108.08	20792.3	160635
		1107.08	21472.9	160919
		1106.08	21105.6	160014
		1105.08	21760.5	160718
		1104.08	21017.5	160328
		1103.08	20597.8	160883
		1102.08	22099.1	160738
		1101.08	21745.8	160856
		1100.08	21083.3	160728
		1099.08	20456.3	161301
		1098.08	21331.8	161333
		1097.08	21057.4	161144
		1096.08	20782.3	161720
		1095.08	22296.4	161590
		1094.08	21837.1	161650
		1093.08	20998.4	161447
		1092.08	20947.8	162024
		1091.08	20997.1	161807
		1090.08	20981.8	161775
		1089.08	21599.4	161015
		1088.08	21340.3	161937
		1087.08	20809	161759
		1086.08	21459.4	162420
		1085.08	21734.2	161013
		1084.08	21415.1	162066
		1083.08	21437.6	162036
		1082.08	22317	162202
		1081.08	21792.4	161936
		1080.08	21889.4	161739
		1079.08	20776.1	161978
		1078.08	21512.9	162437
		1077.08	21739.2	161873
		1076.08	21361.4	162708
		1075.08	21526.4	162806
		1074.08	22151.2	162546
		1073.08	22478.6	162630
		1072.08	21889.9	163514
		1071.08	22348.8	162962
		1070.08	22492	162939
		1069.08	21960.3	162510
		1068.08	22024.9	163187
		1067.08	23230.6	162596
		1066.08	22990.7	163622
		1065.08	23150.2	163361
		1064.08	23045.5	165094
		1063.08	23186.4	164867
		1062.08	24329.4	165134
		1061.08	23468.1	165027
		1060.08	22771.9	165136
		1059.08	22705.1	163100
		1058.08	22505.8	163001
		1057.08	22592.2	163202
		1056.08	23010.8	164146
		1055.08	23854.1	164625
		1054.08	23587.6	163794
		1053.08	22581.1	163122
		1052.08	23141.8	163234
		1051.08	23559.6	161772
		1050.08	22349.2	161198
		1049.08	22890	162741
		1048.08	22629.2	162188
		1047.08	22768.3	162076
		1046.08	22642.9	161617
		1045.08	22785	162460
		1044.08	23256.7	162223
		1043.08	23447.8	162580
		1042.08	22665.4	162335
		1041.08	23252.5	162739
		1040.08	24213.4	162488
		1039.08	23838.5	162415
		1038.08	23639	163214
		1037.08	24068.7	163059
		1036.08	23273.6	162624
		1035.08	24104.2	163292
		1034.08	23402.1	162587
		1033.08	23770.7	163183
		1032.08	25299.7	163386
		1031.08	24334.8	163496
		1030.08	24535.8	163973
		1029.08	23880	163258
		1028.08	23514.6	162872
		1027.08	24862.9	163383
		1026.08	24477	163772
		1025.08	24423.7	163482
		1024.08	24407.2	163084
		1023.08	25229.1	163533
		1022.08	25036.3	162974
		1021.08	25732.1	163286
		1020.08	24608.9	163937
		1019.08	24705.2	163412
		1018.08	25260.5	163694
		1017.08	24885.6	163994
		1016.08	25032.3	164353
		1015.08	24943.7	163909
		1014.08	25857.2	164163
		1013.08	25230.2	164503
		1012.08	24719.4	163324
		1011.08	25203.4	163694
		1010.08	24228.9	164166
		1009.08	25079.4	163633
		1008.08	25652.3	163474
		1007.08	26511.1	164426
		1006.08	25865.1	164618
		1005.08	27088.1	163751
		1004.08	26171.5	164508
		1003.08	26986.4	165412
		1002.08	26816.3	165810
		1001.08	27411.6	165769
		1000.08	27104.7	165452
		999.08	27676.6	165824
		998.08	27009.9	165475
		997.08	26767	165107
		996.08	26906.3	165356
		995.08	26069.2	164126
		994.08	25556.1	164190
		993.08	25181.3	164465
		992.08	25075.6	164252
		991.08	24910.5	162659
		990.08	24336.7	164164
		989.08	25074.2	163088
		988.08	24485.2	163020
		987.08	23995.1	162442
		986.08	24159.9	162703
		985.08	24611.1	162749
		984.08	25181.8	162548
		983.08	26300.2	164390
		982.08	27376.2	164743
		981.08	27575.3	165415
		980.08	28414.3	166920
		979.08	28370.7	167341
		978.08	29982.4	167836
		977.08	30101.4	167911
		976.08	29131.8	167080
		975.08	28835.1	166181
		974.08	27529.1	165798
		973.08	26997.4	165279
		972.08	26258.6	164141
		971.08	24178.1	162541
		970.08	23293.6	162886
		969.08	22708.3	162095
		968.08	21358	160603
		967.08	20512	159058
		966.08	19307.1	159238
		965.08	18653.7	159178
		964.08	18657.6	159039
		963.08	19322.5	158581
		962.08	18499.2	158110
		961.08	18782	158182
		960.08	19217.6	159078
		959.08	18804.7	157826
		958.08	18794.5	157900
		957.08	18818.4	158404
		956.08	19244	158287
		955.08	18917.4	158854
		954.08	19375.8	158770
		953.08	19428.4	160003
		952.08	21048.6	159331
		951.08	20201	158826
		950.08	19104	158320
		949.08	19053.5	158523
		948.08	19314.8	158781
		947.08	19712.1	158498
		946.08	18917	159174
		945.08	18975.5	159083
		944.08	19084.1	158376
		943.08	19126.5	158596
		942.08	18789.7	159197
		941.08	19596.5	158719
		940.08	19551.8	159017
		939.08	18938.6	159013
		938.08	19364.8	158395
		937.08	19194.9	159248
		936.08	19557.5	159274
		935.08	19554.8	159153
		934.08	18915	159467
		933.08	21480.2	159761
		932.08	23472.8	159465
		931.08	20671.9	160100
		930.08	19791.5	159449
		929.08	20112.3	159566
		928.08	19544.6	158672
		927.08	19528.7	159525
		926.08	19215.1	159499
		925.08	19668.5	159389
		924.08	19888.8	159955
		923.08	20224.4	159236
		922.08	19738.9	159540
		921.08	20268.8	160246
		920.08	19967.4	159601
		919.08	19767	160109
		918.08	19257.3	159938
		917.08	20243	160394
		916.08	19491.9	160588
		915.08	19973.6	160520
		914.08	19726	160066
		913.08	19854.1	160053
		912.08	20030.5	160489
		911.08	19779.3	159867
		910.08	20555	159665
		909.08	20260	160223
		908.08	20151.9	160557
		907.08	20225.5	159950
		906.08	20816	160280
		905.08	19939.4	159630
		904.08	19077.5	159771
		903.08	19885.5	160140
		902.08	20542.6	160478
		901.08	20898	159836
		900.08	21004.6	160524
		899.08	20083.2	160611
		898.08	20259.9	160892
		897.08	20813.3	161294
		896.08	21079.1	160680
		895.08	21083.1	160728
		894.08	20405.2	160502
		893.08	20367.4	161481
		892.08	21259.4	161422
		891.08	21217.2	161382
		890.08	21023.7	161958
		889.08	21183.5	161937
		888.08	21155.4	161501
		887.08	21226.1	161438
		886.08	21124.8	161804
		885.08	20925.9	162456
		884.08	21463.8	162550
		883.08	21405.6	161130
		882.08	21348.7	161499
		881.08	22163.3	161426
		880.08	21087	161416
		879.08	21387.3	162443
		878.08	21640.8	161106
		877.08	21921.3	161288
		876.08	21645.8	160921
		875.08	21509.3	162043
		874.08	22066.3	161826
		873.08	21331.3	161776
		872.08	20966.9	161043
		871.08	22183	162701
		870.08	21755.6	162028
		869.08	21664.6	161322
		868.08	22144.4	162097
		867.08	22111.8	161625
		866.08	22577.1	162134
		865.08	22387.3	161750
		864.08	22351.4	161840
		863.08	22005.9	162395
		862.08	21991.1	162046
		861.08	22233.4	162407
		860.08	22252.4	161742
		859.08	22970.4	163062
		858.08	22410.5	162646
		857.08	22877.9	162135
		856.08	22023	162539
		855.08	22869.6	162374
		854.08	22076.9	162095
		853.08	23085.7	162535
		852.08	22608.6	161777
		851.08	21856.4	162096
		850.08	21987.7	162626
		849.08	22839.5	162867
		848.08	22299.1	161877
		847.08	22744.9	162361
		846.08	23048.3	161679
		845.08	22958.1	162788
		844.08	22345.1	163231
		843.08	22986	162504
		842.08	22459.6	162447
		841.08	22966.8	161872
		840.08	22830.9	162769
		839.08	23905.6	161815
		838.08	23700.3	162969
		837.08	23922.7	163791
		836.08	23632.5	163940
		835.08	24132.5	164242
		834.08	24622.6	165189
		833.08	25097	164317
		832.08	24278.7	164770
		831.08	23857.8	164442
		830.08	23675.7	164065
		829.08	24278.8	164008
		828.08	23933.6	163457
		827.08	23542.2	163013
		826.08	23057.9	162274
		825.08	24462.7	162974
		824.08	23300.8	162338
		823.08	22870.2	162961
		822.08	22984.5	162022
		821.08	23478.2	161741
		820.08	22977.4	162262
		819.08	23703.8	162264
		818.08	23881.5	162701
		817.08	23169.2	162465
		816.08	23519.7	162028
		815.08	23588.3	162125
		814.08	22982.3	162407
		813.08	23758.3	162653
		812.08	23115.4	162656
		811.08	23840.7	162396
		810.08	22594.8	162703
		809.08	23581.8	163284
		808.08	23831.8	162690
		807.08	23447.9	162507
		806.08	23687.5	162666
		805.08	23703	163400
		804.08	23666.2	163034
		803.08	24378.9	163454
		802.08	23232.6	162526
		801.08	24120.1	162702
		800.08	23723	163423
		799.08	23370.5	163480
		798.08	23346.4	162899
		797.08	23910.5	163549
		796.08	24082.6	162800
		795.08	24124.5	163661
		794.08	23789.2	163141
		793.08	24578.8	163522
		792.08	24449.9	163901
		791.08	24242.1	163703
		790.08	22977.3	163411
		789.08	23506	163642
		788.08	24545.1	163835
		787.08	25127.7	163073
		786.08	24990.5	163735
		785.08	24085.2	163512
		784.08	25265.3	163135
		783.08	24491.9	163826
		782.08	24825.3	163709
		781.08	24984.3	164811
		780.08	24623.7	165105
		779.08	25193.1	163903
		778.08	24874.7	163716
		777.08	25380.1	164419
		776.08	25114.9	163831
		775.08	26113.1	164584
		774.08	24967.5	164555
		773.08	25303.9	164207
		772.08	25182	164972
		771.08	25406	163883
		770.08	25205.9	164645
		769.08	25721.4	164443
		768.08	24161.6	164216
		767.08	25307.9	164463
		766.08	24715	164662
		765.08	26242.3	165135
		764.08	24927.6	165020
		763.08	25032	164494
		762.08	25443.2	164805
		761.08	24512.8	164296
		760.08	25694.5	166264
		759.08	25912.3	166840
		758.08	25885.2	167282
		757.08	26357.5	166248
		756.08	26313.1	166196
		755.08	25961.7	165286
		754.08	26345.2	163991
		753.08	25325.5	164094
		752.08	26464.5	165548
		751.08	25742.6	165427
		750.08	25749.8	164839
		749.08	25970.6	164748
		748.08	25774	166083
		747.08	25787	164755
		746.08	25647.6	166110
		745.08	25591.3	165938
		744.08	25936	165871
		743.08	25639	165629
		742.08	25661.2	164116
		741.08	25736.9	165970
		740.08	25798.5	165589
		739.08	26037.9	165859
		738.08	27021	165017
		737.08	27123.5	166074
		736.08	27485	164732
		735.08	25708.6	166268
		734.08	27133.9	166184
		733.08	27590.7	165352
		732.08	26735.8	166059
		731.08	26307.3	165490
		730.08	26946	165970
		729.08	26855.6	165829
		728.08	26825.9	165581
		727.08	26893.9	165649
		726.08	26799.5	166061
		725.08	27260.3	166242
		724.08	27693.7	165885
		723.08	26348.7	165739
		722.08	26816.9	166458
		721.08	28223.7	166324
		720.08	27047.2	166077
		719.08	28292.4	167449
		718.08	27525.2	169695
		717.08	28811.5	170324
		716.08	29633.8	171313
		715.08	28642.7	169773
		714.08	28491.6	168031
		713.08	27952	167731
		712.08	26970.5	167049
		711.08	28087.2	167934
		710.08	27567.2	166874
		709.08	26935.9	166736
		708.08	27453.9	166693
		707.08	27396.5	166363
		706.08	25958.1	165881
		705.08	28305.5	166082
		704.08	27457.2	165677
		703.08	27758.8	165916
		702.08	27491.1	166064
		701.08	25949.9	165515
		700.08	27703.7	165728
		699.08	26453.8	165367
		698.08	26207.2	165729
		697.08	27766.3	165704
		696.08	27465.5	166009
		695.08	27007.2	166093
		694.08	27525.3	165261
		693.08	27461.5	165154
		692.08	27428.6	165570
		691.08	27915.6	165986
		690.08	29682.9	168068
		689.08	35224.6	172651
		688.08	35505.3	176598
		687.08	31636	173784
		686.08	28969.7	169059
		685.08	26724.2	166840
		684.08	28184.3	166617
		683.08	27138	165776
		682.08	27868.4	164814
		681.08	27401	165766
		680.08	27369.2	166209
		679.08	27442.3	165085
		678.08	27769.3	165609
		677.08	27631.4	165749
		676.08	27490.6	165509
		675.08	28565.9	165674
		674.08	28429.7	166146
		673.08	27961.7	166295
		672.08	27597	165724
		671.08	27722	166406
		670.08	28052.5	166427
		669.08	27681.3	165524
		668.08	27965.4	165645
		667.08	27919.9	166029
		666.08	29114.7	166298
		665.08	28316	165371
		664.08	28221.1	166457
		663.08	27519.2	166364
		662.08	28027.8	166632
		661.08	28342.4	165981
		660.08	28943.6	166562
		659.08	28150.5	166891
		658.08	28927.6	167222
		657.08	28255.2	166164
		656.08	28405.6	166651
		655.08	28716.5	165148
		654.08	29618.5	166683
		653.08	28344	165252
		652.08	28884.6	166261
		651.08	28041.7	165762
		650.08	29014	166238
		649.08	30425.6	167025
		648.08	28527.8	166559
		647.08	29868.2	166098
		646.08	28738.6	166674
		645.08	28747.8	167144
		644.08	28607	166622
		643.08	29068.6	166593
		642.08	28226.2	166288
		641.08	29018.9	166875
		640.08	28734.2	167376
		639.08	28574.3	167559
		638.08	28972.2	167355
		637.08	30747.4	166554
		636.08	28839	166857
		635.08	29267.8	166574
		634.08	30039.8	166642
		633.08	29704.6	167120
		632.08	29974.8	167165
		631.08	29691.9	167418
		630.08	29974.8	168022
		629.08	28969.6	167753
		628.08	29381	166657
		627.08	29538.7	168225
		626.08	29660.3	167747
		625.08	29414.1	166358
		624.08	29311.7	167936
		623.08	29517.4	167404
		622.08	30009.9	167169
		621.08	29906.8	167525
		620.08	28871.8	167782
		619.08	29835.3	166192
		618.08	29486.8	168452
		617.08	30056.7	167174
		616.08	29664.2	166532
		615.08	30606.8	167414
		614.08	30644.3	167782
		613.08	29969.3	168335
		612.08	29626.8	167582
		611.08	30659.5	168874
		610.08	29859.9	168104
		609.08	31957.2	168535
		608.08	30267.1	167833
		607.08	29589.9	168272
		606.08	30414	167465
		605.08	30818.3	167845
		604.08	30400.3	169188
		603.08	30933.3	168309
		602.08	30407.5	168126
		601.08	30808.1	167806
		600.08	30665.6	168193
		599.08	29727.5	168082
		598.08	31295.8	168382
		597.08	30299.2	167622
		596.08	31519.7	167837
		595.08	30512.9	167888
		594.08	30778	168383
		593.08	30523.3	169022
		592.08	31799.9	167454
		591.08	29750.5	167957
		590.08	30729.2	168336
		589.08	30761.3	168194
		588.08	30239.4	167754
		587.08	31628.3	168080
		586.08	30862.3	168386
		585.08	30804.6	168570
		584.08	30632.7	167557
		583.08	30472.9	168653
		582.08	30708.2	168574
		581.08	32214.2	168170
		580.08	30400	168425
		579.08	32347	169425
		578.08	31232.8	167988
		577.08	30892.2	169010
		576.08	30984.2	168627
		575.08	31857.5	169502
		574.08	32114.4	168601
		573.08	31228.8	169156
		572.08	31724.6	168239
		571.08	31729.3	168282
		570.08	32786.9	169100
		569.08	31013	168162
		568.08	30933.3	168280
		567.08	30460	166863
		566.08	29903.2	168005
		565.08	30271.9	167473
		564.08	29950.9	168002
		563.08	30841.5	168423
		562.08	30685.8	168445
		561.08	30945.3	168209
		560.08	31750.4	168909
		559.08	31757.7	170508
		558.08	32375.6	169837
		557.08	32948.6	170301
		556.08	32708.6	170885
		555.08	32913.2	170637
		554.08	33247.7	170921
		553.08	32855.5	170814
		552.08	33342.2	170546
		551.08	32306.8	168797
		550.08	31927	169628
		549.08	31018.1	168936
		548.08	29523.4	168184
		547.08	29689	167749
		546.08	28145.7	166279
		545.08	27209.4	165866
		544.08	26209.3	164098
		543.08	24893.3	163254
		542.08	23451.3	163631
		541.08	24093.3	162386
		540.08	22483.4	161549
		539.08	22262.4	160707
		538.08	22238.4	160890
		537.08	22123.1	160732
		536.08	22344.9	161082
		535.08	27694	163196
		534.08	51528.1	176656
		533.08	98457.1	215930
		532.08	105994	245614
		531.08	49876.1	196992
		530.08	26196.9	169533
		529.08	20973.2	161916
		528.08	20259.8	160435
		527.08	19996.9	160281
		526.08	20062.6	159479
		525.08	19743.3	159537
		524.08	19890.1	160713
		523.08	19973.1	159504
		522.08	20568.4	159765
		521.08	20182.2	159688
		520.08	20662	160054
		519.08	19948.9	159442
		518.08	20168.3	159862
		517.08	19732.7	160344
		516.08	20101.7	160445
		515.08	20354.4	160232
		514.08	20482.9	160720
		513.08	20730.6	160259
		512.08	20973.5	160630
		511.08	20064.4	160618
		510.08	20327.5	160206
		509.08	20615.3	161012
		508.08	20590.5	160386
		507.08	20876.7	160658
		506.08	20216.8	160598
		505.08	20807.2	159870
		504.08	21080.5	161207
		503.08	20280.7	160404
		502.08	19777.3	160288
		501.08	20306.5	159614
		500.08	19951.8	160148
		499.08	20399	159694
		498.08	21805.1	160197
		497.08	20783.4	160392
		496.08	22539	162847
		495.08	26354.4	166726
		494.08	23283	162631
		493.08	21239.6	159964
		492.08	20131.2	159800
		491.08	19634.1	159466
		490.08	19906.1	159940
		489.08	20938.7	160215
		488.08	22158.6	162189
		487.08	26899.6	168421
		486.08	26286.8	166684
		485.08	22200.1	161148
		484.08	20198.1	159902
		483.08	18812.3	159535
		482.08	19482.3	159621
		481.08	19493.3	159683
		480.08	20657	159378
		479.08	19890	157876
		478.08	20457.8	159243
		477.08	20257.7	158732
		476.08	20593.9	158377
		475.08	20547	158437
		474.08	19964.2	159379
		473.08	20280.9	158904
		472.08	20517.5	159500
		471.08	20205.4	159030
		470.08	20592	158360
		469.08	20797.5	158767
		468.08	20089	159403
		467.08	20621.8	158902
		466.08	20424.7	159253
		465.08	19902.7	159114
		464.08	20909.9	159399
		463.08	20093.1	159471
		462.08	20575.7	158605
		461.08	21139.8	159193
		460.08	20946.9	159142
		459.08	19698.8	158740
		458.08	21343.4	158899
		457.08	20817.5	159455
		456.08	20635.9	159149
		455.08	21348.9	159185
		454.08	20159.9	159399
		453.08	21054.5	158752
		452.08	20449.8	159701
		451.08	21379.7	158618
		450.08	20437.3	159044
		449.08	20489.2	159110
		448.08	20618.6	159157
		447.08	21681.9	159832
		446.08	20460.4	159452
		445.08	21161.7	159745
		444.08	19823.6	158701
		443.08	21441.1	159460
		442.08	21471.2	159987
		441.08	20457.1	158972
		440.08	21592.5	160120
		439.08	20985.6	159030
		438.08	20437.3	159321
		437.08	20519	158768
		436.08	21499.3	159220
		435.08	20979.7	159497
		434.08	21302.5	160266
		433.08	20982.4	160298
		432.08	21545.6	158919
		431.08	21600.9	160290
		430.08	22262.4	159929
		429.08	21130.8	159116
		428.08	21125.1	159843
		427.08	21431.6	159722
		426.08	22132.2	159916
		425.08	21271.1	159868
		424.08	22964.4	159834
		423.08	21135	159819
		422.08	20201.9	159791
		421.08	20933	160436
		420.08	21535.6	160397
		419.08	21106.3	161028
		418.08	20932.2	159984
		417.08	20966.2	159314
		416.08	21293.3	160742
		415.08	22003.2	160001
		414.08	21948.6	159609
		413.08	20750.4	160152
		412.08	22017	160298
		411.08	21108.7	160324
		410.08	21165.4	159428
		409.08	20372.6	160596
		408.08	21751.9	159862
		407.08	21690.6	160522
		406.08	21249.7	160388
		405.08	20770.2	159971
		404.08	20933.5	160138
		403.08	21336.7	159006
		402.08	22244.3	160367
		401.08	23951	160316
		400.08	30254.2	163390
		399.08	28664.3	163914
		398.08	22308	160660
		397.08	22206.2	160787
		396.08	21233.9	160591
		395.08	21055.5	160019
		394.08	20968.8	160904
		393.08	21511.9	160169
		392.08	20188.3	159960
		391.08	21680.7	160582
		390.08	20942.5	160947
		389.08	21877.2	160410
		388.08	21887.2	160538
		387.08	21407.5	160291
		386.08	21670.1	160547
		385.08	21487.7	160792
		384.08	21170.1	161371
		383.08	21555.7	161172
		382.08	21059	161468
		381.08	21701.3	160686
		380.08	21357.1	161180
		379.08	22049	160549
		378.08	22555.2	160914
		377.08	22002.8	160952
		376.08	21547.3	161810
		375.08	22291.6	161361
		374.08	21987.2	161312
		373.08	22276.9	160648
		372.08	23061.3	161029
		371.08	22333	160824
		370.08	22576.7	161717
		369.08	22002.1	161398
		368.08	22577.6	162382
		367.08	22729	161206
		366.08	23306.1	161512
		365.08	22663.1	161925
		364.08	23566.4	161021
		363.08	22786.6	161891
		362.08	21995.1	161662
		361.08	22875.5	162178
		360.08	23231.4	162427
		359.08	23206.3	161815
		358.08	22909.4	162325
		357.08	23300.3	161590
		356.08	22403.3	162310
		355.08	23035.4	162241
		354.08	23433.7	161481
		353.08	22935.6	162346
		352.08	23148.2	162179
		351.08	22933.4	162929
		350.08	23754.6	161988
		349.08	23184.4	162758
		348.08	23018.4	162715
		347.08	23110.4	162471
		346.08	23986.2	162265
		345.08	23956.1	162719
		344.08	23665.4	163385
		343.08	23460.4	162929
		342.08	22908.2	163005
		341.08	24124.8	162577
		340.08	23830.8	163000
		339.08	22994.5	162444
		338.08	23608.6	162443
		337.08	23790.3	162140
		336.08	24522.4	162212
		335.08	23555.2	162834
		334.08	23994.3	163393
		333.08	24686.6	163305
		332.08	23709.5	162153
		331.08	23885.1	163559
		330.08	23658.1	162909
		329.08	23754.8	163233
		328.08	23573.5	162987
		327.08	24705	162795
		326.08	24467.1	163990
		325.08	24862	163399
		324.08	24095.5	163443
		323.08	25323.1	163467
		322.08	23856.6	162622
		321.08	23872.5	163141
		320.08	24239.2	162984
		319.08	24366.9	162508
		318.08	23848.1	163434
		317.08	24213.7	163844
		316.08	24234.3	163282
		315.08	24529.8	163038
		314.08	24538.1	163235
		313.08	25408.4	163303
		312.08	25997.9	164218
		311.08	27257.9	164734
		310.08	26189.2	165247
		309.08	26788.9	166465
		308.08	26387.9	165662
		307.08	27321.1	166517
		306.08	28653.1	167012
		305.08	26563.6	165858
		304.08	26326.9	165290
		303.08	25674.7	164764
		302.08	23982.7	163214
		301.08	21105.8	160914
		300.08	20896.5	158785
		299.08	16504.1	157610
		298.08	15655.7	156021
		297.08	14122.9	153488
		296.08	12977.1	151533
		295.08	10953.4	150336
		294.08	9222.57	148331
		293.08	7744.65	146896
		292.08	7832.6	145931
		291.08	7838.87	146448
		290.08	11738.4	148238
		289.08	21679	154716
		288.08	18309.7	155884
		287.08	44670.3	171828
		286.08	114761	229512
		285.08	171309	314640
		284.08	89704.2	271167
		283.08	14797.9	160986
		282.08	6668.79	145678
		281.08	4643.8	143672
		280.08	3899.61	142717
		279.08	3771.82	142280
		278.08	3444.13	142123
		277.08	3359.13	141910
		276.08	3271.49	141820
		275.08	3649.66	141734
		274.08	3519.83	141617
		273.08	3469.99	141992
		272.08	3537.48	141880
		271.08	3201.97	142041
		270.08	3372.53	142022
		269.08	3309.09	142106
		268.08	3237.91	141625
		267.08	3154.09	141803
		266.08	3287.63	141936
		265.08	3017.82	141780
		264.08	3136.16	141480
		263.08	3166.9	141580
		262.08	2990.24	141443
		261.08	3027.97	141798
		260.08	2866.52	141647
		259.08	3158.95	141551
		258.08	3202.31	141503
		257.08	2889.84	141537
		256.08	3332.77	141763
		255.08	3059.06	141661
		254.08	3090.09	141575
		253.08	3296.42	141631
		252.08	3117.78	141675
		251.08	3372.19	141574
		250.08	3180.25	141522
		249.08	3404.42	141536
		248.08	3507.62	141562
		247.08	3289.93	141596
		246.08	3108.04	141604
		245.08	3381.77	141521
		244.08	3293.64	141461
		243.08	3397.47	141333
		242.08	3041.28	141336
		241.08	3170.18	141482
		240.08	3065.03	141786
		239.08	3064.08	141594
		238.08	2851.4	141567
		237.08	2832.61	141567
		236.08	3106.11	141476
		235.08	3163.74	141750
		234.08	2851.66	141825
		233.08	2813.99	141561
		232.08	2817.45	141739
		231.08	2758.43	141776
		230.08	2793.35	141557
		229.08	2741.44	141827
		228.08	2730.54	141894
		227.08	2734.08	141795
		226.08	2669.22	142058
		225.08	2525.74	142082
		224.08	2708.18	141828
		223.08	2623.01	141609
		222.08	2873.58	141678
		221.08	2832.71	141552
		220.08	2681.47	141605
		219.08	2741.5	141587
		218.08	2561.78	141813
		217.08	2846.76	141912
		216.08	2714.43	142006
		215.08	2519.25	141546
		214.08	2796.1	141585
		213.08	2330.94	141401
		212.08	2824.69	141649
		211.08	2807.07	141564
		210.08	2715.38	141711
		209.08	2735.08	141918
		208.08	2557.63	141603
		207.08	2395.08	141708
		206.08	2576.41	141903
		205.08	2413.59	141778
		204.08	2599.76	141765
		203.08	2908.03	141698
		202.08	2800.88	141951
		201.08	2895.48	142159
		200.08	3029.29	142133
		199.08	2876.1	142010
		198.08	2809.64	142040
		197.08	2678.86	141733
		196.08	2241.28	141847
		195.08	2723.77	141843
		194.08	2671.63	141896
		193.08	2676.58	141655
		192.08	2467.94	141924
		191.08	2288.04	141854
		190.08	2543.61	141804
		189.08	2660.07	141665
		188.08	3090.1	141877
		187.08	2843.89	141933
		186.08	2864.01	141795
		185.08	2750.79	141767
		184.08	2708.46	141828
		183.08	2459.67	142059
		182.08	2791.13	142179
		181.08	2763.45	142127
		180.08	2824.86	141952
		179.08	2930.17	141872
		178.08	2677.41	142099
		177.08	2563.55	141926
		176.08	2518.68	142190
		175.08	2542.73	142261
		174.08	2068.82	141936
		173.08	2373.1	142098
		172.08	2557.1	141983
		171.08	2051.07	142048
		170.08	2510.24	142198
		169.08	2148.98	141955
		168.08	2299.86	141998
		167.08	2299.3	142115
		166.08	2725.03	141956
		165.08	6124.49	142054
		164.08	9521.45	142233
		163.08	10276.1	142280
		162.08	5698.48	142018
		161.08	3134.26	141783
		160.08	2174.2	142126
		159.08	1925.75	142212
		158.08	1828.04	141763
		157.08	2128.56	141962
		156.08	2238.67	142416
		155.08	2670.54	142511
		154.08	3121.83	144041
		153.08	3863.47	144537
		152.08	2678.28	143519
		151.08	2186.04	142185
		150.08	2155.01	141702
		149.08	1806.13	142315
		148.08	1704.29	142048
		147.08	1828.06	142072
		146.08	2212.29	141970
		145.08	2271.41	142043
		144.08	1913.44	142201
		143.08	1964.51	141791
		142.08	1953.53	142159
		141.08	2287.1	142244
		140.08	2184.54	142228
		139.08	2209.5	142444
		138.08	2358.81	142210
		137.08	2059.73	142307
		136.08	2120.43	142085
		135.08	2079.14	142015
		134.08	2009.41	141881
		133.08	2151.7	142158
		132.08	1914.26	142051
		131.08	1915.56	142212
		130.08	1982.13	142104
		129.08	2160.42	141850
		128.08	2156.94	142090
		127.08	2066.23	141924
		126.08	2217.18	141981
		125.08	2182.34	142024
		124.08	2251.57	142419
		123.08	2310.83	142140
		122.08	1923.66	142240
		121.08	2106.13	141916
		120.08	2313.76	142181
		119.08	2061.22	142096
		118.08	2396.64	142212
		117.08	2063.72	141939
		116.08	2154.76	142261
		115.08	2332.56	141925
		114.08	2273.45	142448
		113.08	2094.23	142141
		112.08	1945.81	142123
		111.08	2386.28	142036
		110.08	2029.6	142108
		109.08	2073.15	141953
		108.08	2212.96	142283
		107.08	2071.74	142284
		106.08	2236.37	142135
		105.08	2388.99	142186
		104.08	2687.34	142408
		103.08	3671.65	143844
		102.08	4129.17	145443
		101.08	3151.73	143684
		100.08	2445.64	142248
		99.08	2413.81	142100
		98.08	2394.55	142130
		97.08	2103.31	142305
		96.08	2057.76	142214
		95.08	2219.28	142099
		94.08	2374.38	142425
		93.08	2283.43	142322
		92.08	2141.22	142224
		91.08	2407.41	142245
		90.08	2098.03	142054
		89.08	2218.4	142069
		88.08	2386.69	142332
		87.08	2047.27	142199
		86.08	2162.62	142245
		85.08	2140.01	142464
		84.08	2427.73	142476
		83.08	2176.1	142061
		82.08	2454.76	141766
		81.08	2459.49	141879
		80.08	2051.84	141984
		79.08	2270.33	142197
		78.08	2598.01	141821
		77.08	2429.52	142084
		76.08	2682.74	142044
		75.08	2634.83	141952
		74.08	2437.73	141758
		73.08	2092.03	142059
		72.08	2253.95	141793
		71.08	1992.44	141806
		70.08	2070.58	142030
		69.08	2280.68	141936
		68.08	2121.44	142178
		67.08	2000.66	141795
		66.08	2046.88	142158
		65.08	1976.75	141761
		64.08	2216.01	142105
		63.08	1964.17	141975
		62.08	2060.92	141824
		61.08	2050.36	141913
		60.08	2036.11	142057
		59.08	2216.02	142141
		58.08	2126.71	141931
		57.08	2163.45	141787
		56.08	2570.1	142320
		55.08	2406.51	142032
		54.08	2083.56	142032
		53.08	2356.45	142105
		52.08	1908.92	142014
		51.08	1924.75	142325
		50.08	2329.64	141995
		49.08	2094.97	142415
		48.08	2398.54	142573
		47.08	2360.81	142228
		46.08	2466.93	142216
		45.08	2221.66	142353
		44.08	2368.18	142112
		43.08	2723.11	142039
		42.08	2050.43	142340
		41.08	2449.54	142302
		40.08	2310.96	142080
		39.08	2090.66	142079
		38.08	2154.9	142284
		37.08	2029.29	142072
		36.08	2049.33	142305
		35.08	2227.55	141913
		34.08	2225.51	142112
		33.08	2322.65	142188
		32.08	2156.28	142119
		31.08	1899.83	141878
		30.08	2561.35	142177
		29.08	2823.03	142409
		28.08	3374.89	143633
		27.08	4702	146160
		26.08	5105.11	147460
		25.08	4170.87	145069
		24.08	2978.31	142718
		23.08	1986.15	141516
		22.08	1472.42	141486
		21.08	1550.6	141802
		20.08	2075.15	142054
		19.08	2606.11	142750
		18.08	3169.87	142496
		17.08	2802.21	142629
		16.08	2704.71	142126
		15.08	2502.35	142434
		14.08	2978.52	142586
		13.08	2436.77	142516
		12.08	1646.7	141364
		11.08	1407.35	141289
		10.08	1412.56	141504
		9.08	1458.7	141230
		8.08	1318.65	141009
		7.08	1188.63	141151
		6.08	1178.57	141233
		5.08	1253.03	141143
		4.08	1130.77	140875
		3.08	853.334	140306
		2.08	395.425	140142
		1.08	224.718	140028
		0.08	58.4388	140022

## Sheet: Fig. 2j
		Binding Energy (eV)	Intensity (a.u.)	Intensity (a.u.)	Intensity (a.u.)	Intensity (a.u.)	Intensity (a.u.)	Intensity (a.u.)
		297.91	5068.33	5198.31	5068.33	5068.33	5068.33	5068.33
		297.86	5055.05	5193.25	5055.05	5055.05	5055.05	5055.05
		297.81	5043.11	4778.39	5043.11	5043.11	5043.11	5043.11
		297.76	5028.89	5123.68	5028.89	5028.89	5028.89	5028.89
		297.71	5015.21	5072.93	5015.21	5015.21	5015.21	5015.21
		297.66	4876.66	5071.92	4876.66	4876.66	4876.66	4876.66
		297.61	4869.3	4682.41	4869.3	4869.3	4869.3	4869.3
		297.56	4853.93	4865.53	4853.93	4853.93	4853.93	4853.93
		297.51	4840.79	4997.56	4840.79	4840.79	4840.79	4840.79
		297.46	4826.84	4611.89	4826.84	4826.84	4826.84	4826.84
		297.41	4811.1	4686.82	4811.1	4811.1	4811.1	4811.1
		297.36	4765.47	4864.07	4765.47	4765.47	4765.47	4765.47
		297.31	4736.99	5058.83	4736.99	4736.99	4736.99	4736.99
		297.26	4717.27	4906.19	4717.27	4717.27	4717.27	4717.27
		297.21	4692	4753.41	4692	4692	4692	4692
		297.16	4643.17	4161.31	4643.17	4643.17	4643.17	4643.17
		297.11	4604.03	4751.64	4604.03	4604.03	4604.03	4604.03
		297.06	4594.84	4592.65	4594.84	4594.84	4594.84	4594.84
		297.01	4562.14	4604.26	4562.14	4562.14	4562.14	4562.14
		296.96	4520.76	4561.65	4520.76	4520.76	4520.76	4520.76
		296.91	4493.79	4496.29	4493.79	4493.79	4493.79	4493.79
		296.86	4465.23	4240.24	4465.23	4465.23	4465.23	4465.23
		296.81	4432.56	4595.03	4432.56	4432.56	4432.56	4432.56
		296.76	4378.57	4364.24	4378.57	4378.57	4378.57	4378.57
		296.71	4342.39	4593.16	4342.39	4342.39	4342.39	4342.39
		296.66	4323.35	4047.55	4323.35	4323.35	4323.35	4323.35
		296.61	4314.68	4249.89	4314.68	4314.68	4314.68	4314.68
		296.56	4274.78	4489.41	4274.78	4274.78	4274.78	4274.78
		296.51	4250	4178.91	4250	4250	4250	4250
		296.46	4217.95	4128.61	4217.95	4217.95	4217.95	4217.95
		296.41	4190.48	4045.35	4190.48	4190.48	4190.48	4190.48
		296.36	4171.9	4087.13	4171.9	4171.9	4171.9	4171.9
		296.31	4151.78	4177.99	4151.78	4151.78	4151.78	4151.78
		296.26	4139.22	3924.98	4139.22	4139.22	4139.22	4139.22
		296.21	4124.02	4146.57	4124.02	4124.02	4124.02	4124.02
		296.16	4086.32	4353.47	4086.32	4086.32	4086.32	4086.32
		296.11	4066.83	3979.32	4066.83	4066.83	4066.83	4066.83
		296.06	4037.03	3913.72	4037.03	4037.03	4037.03	4037.03
		296.01	3988.04	4072.2	3988.04	3988.04	3988.04	3988.04
		295.96	3960.76	3931.14	3960.76	3960.76	3960.76	3960.76
		295.91	3942.24	3984.9	3942.24	3942.24	3942.24	3942.24
		295.86	3919.6	4106.16	3919.6	3919.6	3919.6	3919.6
		295.81	3886.81	3817.68	3886.81	3886.81	3886.81	3886.81
		295.76	3865.38	4331.12	3865.38	3865.38	3865.38	3865.38
		295.71	3853.89	4045.2	3853.89	3853.89	3853.89	3853.89
		295.66	3826.25	3801.34	3826.25	3826.25	3826.25	3826.25
		295.61	3786.56	3638.35	3786.56	3786.56	3786.56	3786.56
		295.56	3771.1	3624.04	3771.1	3771.1	3771.1	3771.1
		295.51	3747.61	3460.62	3747.61	3747.61	3747.61	3747.61
		295.46	3721.46	3606.04	3721.46	3721.46	3721.46	3721.46
		295.41	3696.2	3739.67	3696.2	3696.2	3696.2	3696.2
		295.36	3667.89	3569.88	3667.89	3667.89	3667.89	3667.89
		295.31	3629.84	3398.68	3629.84	3629.84	3629.84	3629.84
		295.26	3598.44	3727.81	3598.44	3598.44	3598.44	3598.44
		295.21	3547.92	3683.7	3547.92	3547.92	3547.92	3547.92
		295.16	3508.01	3566.2	3508.01	3508.01	3508.01	3508.01
		295.11	3484.62	3519.91	3484.62	3484.62	3484.62	3484.62
		295.06	3465.14	3654.72	3465.14	3465.14	3465.14	3465.14
		295.01	3459.76	3420.37	3459.76	3459.76	3459.76	3459.76
		294.96	3453.73	3523.21	3453.73	3453.73	3453.73	3453.73
		294.91	3432.53	3400.6	3432.53	3432.53	3432.53	3432.53
		294.86	3386.53	3390.36	3386.53	3386.53	3386.53	3386.53
		294.81	3349.4	3307.07	3349.4	3349.4	3349.4	3349.4
		294.76	3325.24	3158.3	3325.24	3325.24	3325.24	3325.24
		294.71	3281.02	3270.28	3281.02	3281.02	3281.02	3281.02
		294.66	3241.65	3207.01	3241.65	3241.65	3241.65	3241.65
		294.61	3200.4	3310.1	3200.4	3200.4	3200.4	3200.4
		294.56	3182.42	3229.39	3182.42	3182.42	3182.42	3182.42
		294.51	3160.93	3511.02	3160.93	3160.93	3160.93	3160.93
		294.46	3145.34	3333.97	3145.34	3145.34	3145.34	3145.34
		294.41	3110.47	3160.84	3110.47	3110.47	3110.47	3110.47
		294.36	3086.6	2773.69	3086.6	3086.6	3086.6	3086.6
		294.31	3061.96	2790.1	3061.96	3061.96	3061.96	3061.96
		294.26	3036.56	2891.48	3036.56	3036.56	3036.56	3036.56
		294.21	3019.48	2799.04	3019.48	3019.48	3019.48	3019.48
		294.16	2987.4	2856.98	2987.4	2987.4	2987.4	2987.4
		294.11	2961.49	2700.03	2961.49	2961.49	2961.49	2961.49
		294.06	2932.09	3142.26	2932.09	2932.09	2932.09	2932.09
		294.01	2903.45	3203.5	2903.45	2903.45	2903.45	2903.45
		293.96	2855.4	3092.89	2855.4	2855.4	2855.4	2855.4
		293.91	2818.69	2790.9	2818.69	2818.69	2818.69	2818.69
		293.86	2799.03	2899.37	2799.03	2799.03	2799.03	2799.03
		293.81	2788.64	2873.05	2788.64	2788.64	2788.64	2788.64
		293.76	2774.56	2773.49	2774.56	2774.56	2774.56	2774.56
		293.71	2750.18	2799.7	2750.18	2750.18	2750.18	2750.18
		293.66	2733.12	2596.6	2733.12	2733.12	2733.12	2733.12
		293.61	2717.56	2662.82	2717.56	2717.56	2717.56	2717.56
		293.56	2706.49	2692.72	2706.49	2706.49	2706.49	2706.49
		293.51	2669.75	2628.1	2669.75	2669.75	2669.75	2669.75
		293.46	2638.7	2501.94	2638.7	2638.7	2638.7	2638.7
		293.41	2611.93	2563.07	2611.93	2611.93	2611.93	2611.93
		293.36	2591.22	2747.96	2591.22	2591.22	2591.22	2591.22
		293.31	2574.17	2555.44	2574.17	2574.17	2574.17	2574.17
		293.26	2549.44	2494.48	2549.44	2549.44	2549.44	2549.44
		293.21	2523.31	2379.52	2523.31	2523.31	2523.31	2523.31
		293.16	2500.78	2440.58	2500.78	2500.78	2500.78	2500.78
		293.11	2479.67	2530.32	2479.67	2479.67	2479.67	2479.67
		293.06	2471.72	2467.58	2471.72	2471.72	2471.72	2471.72
		293.01	2456.03	2370.62	2456.03	2456.03	2456.03	2456.03
		292.96	2433.93	2551.58	2433.93	2433.93	2433.93	2433.93
		292.91	2422.26	2530.6	2422.26	2422.26	2422.26	2422.26
		292.86	2405.75	2356.04	2405.75	2405.75	2405.75	2405.75
		292.81	2380.05	2541.37	2380.05	2380.05	2380.05	2380.05
		292.76	2366.19	2353.79	2366.19	2366.19	2366.19	2366.19
		292.71	2364.74	2224.68	2364.74	2364.74	2364.74	2364.74
		292.66	2351.18	2326.5	2351.18	2351.18	2351.18	2351.18
		292.61	2334.08	2153.37	2334.08	2334.08	2334.08	2334.08
		292.56	2315.35	2495.75	2315.35	2315.35	2315.35	2315.35
		292.51	2306.5	2363.24	2306.5	2306.5	2306.5	2306.5
		292.46	2301.84	2164.1	2301.84	2301.84	2301.84	2301.84
		292.41	2285.82	2256.92	2285.82	2285.82	2285.82	2285.82
		292.36	2263.93	2216.35	2263.93	2263.93	2263.93	2263.93
		292.31	2246.45	2208.12	2246.45	2246.45	2246.45	2246.45
		292.26	2232.11	2264.53	2232.11	2232.11	2232.11	2232.11
		292.21	2231.42	2548.93	2231.42	2231.42	2231.42	2231.42
		292.16	2231.39	2143.3	2231.39	2231.39	2231.39	2231.39
		292.11	2231.36	2138.56	2231.36	2231.36	2231.36	2231.36
		292.06	2231.33	2089.83	2231.33	2231.33	2231.33	2231.33
		292.01	2231.3	2156.09	2231.29	2231.29	2231.3	2231.29
		291.96	2231.27	2400.55	2231.26	2231.26	2231.27	2231.26
		291.91	2231.24	2229.53	2231.23	2231.23	2231.24	2231.23
		291.86	2231.22	2023.15	2231.2	2231.2	2231.22	2231.2
		291.81	2231.19	1971.09	2231.17	2231.17	2231.19	2231.17
		291.76	2231.17	2150.55	2231.13	2231.13	2231.17	2231.13
		291.71	2231.15	2334.57	2231.09	2231.09	2231.15	2231.09
		291.66	2231.14	2429.58	2231.06	2231.06	2231.14	2231.06
		291.61	2231.14	2391.48	2231.02	2231.02	2231.14	2231.02
		291.56	2231.15	2363.45	2230.98	2230.98	2231.15	2230.98
		291.51	2231.17	2228.99	2230.93	2230.93	2231.17	2230.93
		291.46	2231.22	2361.96	2230.88	2230.88	2231.22	2230.88
		291.41	2231.31	2254.2	2230.83	2230.83	2231.31	2230.83
		291.36	2231.46	2205.93	2230.78	2230.78	2231.46	2230.78
		291.31	2231.68	2347.77	2230.72	2230.72	2231.68	2230.72
		291.26	2231.99	2489.03	2230.67	2230.67	2231.99	2230.67
		291.21	2232.44	2274.26	2230.6	2230.6	2232.44	2230.6
		291.16	2233.05	2300.23	2230.53	2230.53	2233.05	2230.53
		291.11	2233.9	2535.13	2230.46	2230.46	2233.9	2230.46
		291.06	2235.07	2436.94	2230.38	2230.38	2235.07	2230.38
		291.01	2236.63	2441.14	2230.31	2230.31	2236.63	2230.31
		290.96	2238.73	2166.22	2230.23	2230.23	2238.73	2230.23
		290.91	2241.49	2219.52	2230.16	2230.16	2241.49	2230.16
		290.86	2245.13	2366.5	2230.08	2230.08	2245.13	2230.08
		290.81	2249.86	2296.22	2230.01	2230.01	2249.86	2230.01
		290.76	2255.96	2409.87	2229.92	2229.92	2255.96	2229.92
		290.71	2263.79	2513.88	2229.83	2229.83	2263.79	2229.83
		290.66	2273.76	2424.48	2229.73	2229.73	2273.76	2229.73
		290.61	2286.39	2465.79	2229.63	2229.63	2286.39	2229.63
		290.56	2302.25	2337.57	2229.51	2229.51	2302.25	2229.51
		290.51	2322.06	2506.48	2229.4	2229.4	2322.06	2229.4
		290.46	2346.62	2246.28	2229.27	2229.27	2346.62	2229.27
		290.41	2376.87	2227.9	2229.12	2229.12	2376.87	2229.12
		290.36	2413.88	2322.78	2228.96	2228.96	2413.88	2228.96
		290.31	2458.83	2746.68	2228.78	2228.78	2458.83	2228.78
		290.26	2513.07	2792.28	2228.58	2228.58	2513.07	2228.58
		290.21	2578.02	2853.01	2228.35	2228.35	2578.02	2228.35
		290.16	2655.26	2559.06	2228.08	2228.08	2655.26	2228.08
		290.11	2746.42	2876.8	2227.78	2227.78	2746.42	2227.78
		290.06	2853.2	2725.39	2227.44	2227.44	2853.2	2227.44
		290.01	2977.27	3033.11	2227.06	2227.06	2977.27	2227.06
		289.96	3120.26	3393.6	2226.61	2226.61	3120.26	2226.61
		289.91	3283.66	3065.18	2226.09	2226.09	3283.66	2226.09
		289.86	3468.71	3251.28	2225.5	2225.5	3468.71	2225.5
		289.81	3676.34	3649.27	2224.82	2224.82	3676.34	2224.82
		289.76	3907.03	4047.77	2224.06	2224.06	3907.03	2224.06
		289.71	4160.67	4459.87	2223.23	2223.23	4160.67	2223.23
		289.66	4436.44	4088.04	2222.31	2222.31	4436.44	2222.31
		289.61	4732.68	4676.75	2221.31	2221.31	4732.68	2221.31
		289.56	5046.77	5346.72	2220.22	2220.22	5046.77	2220.22
		289.51	5375.1	5715.57	2219.02	2219.02	5375.09	2219.02
		289.46	5712.95	6356.62	2217.73	2217.73	5712.94	2217.73
		289.41	6054.59	6788.46	2216.35	2216.34	6054.59	2216.34
		289.36	6393.32	6788.14	2214.88	2214.87	6393.3	2214.87
		289.31	6721.58	6951.53	2213.32	2213.3	6721.57	2213.3
		289.26	7031.31	6895.81	2211.69	2211.66	7031.28	2211.66
		289.21	7314.14	7633.41	2209.98	2209.94	7314.1	2209.94
		289.16	7561.89	7402.9	2208.21	2208.15	7561.83	2208.15
		289.11	7766.9	8087.1	2206.4	2206.31	7766.81	2206.31
		289.06	7922.54	8512.94	2204.55	2204.41	7922.41	2204.41
		289.01	8023.56	8342.39	2202.68	2202.49	8023.36	2202.49
		288.96	8066.44	8217.51	2200.82	2200.53	8066.16	2200.53
		288.91	8049.67	8177.6	2198.99	2198.57	8049.26	2198.57
		288.86	7973.8	8134.82	2197.21	2196.61	7973.2	2196.61
		288.81	7841.4	7643.53	2195.52	2194.66	7840.54	2194.66
		288.76	7656.96	8155.43	2193.97	2192.74	7655.74	2192.74
		288.71	7426.53	8038.63	2192.58	2190.85	7424.8	2190.85
		288.66	7157.37	7441.57	2191.43	2188.99	7154.93	2188.99
		288.61	6857.55	6844.39	2190.59	2187.17	6854.13	2187.17
		288.56	6535.51	6646.65	2190.16	2185.4	6530.75	2185.41
		288.51	6199.64	6690.61	2190.27	2183.69	6193.06	2183.7
		288.46	5857.97	6231.19	2191.11	2182.05	5848.91	2182.05
		288.41	5517.86	6097	2192.86	2180.46	5505.45	2180.47
		288.36	5185.82	6068.66	2195.8	2178.93	5168.93	2178.95
		288.31	4867.43	5216.71	2200.29	2177.46	4844.58	2177.48
		288.26	4567.31	5273.33	2206.78	2176.06	4536.56	2176.09
		288.21	4289.11	5231.51	2215.8	2174.7	4247.96	2174.74
		288.16	4035.67	4964.11	2228.08	2173.4	3980.92	2173.47
		288.11	3809.08	4647.66	2244.5	2172.15	3736.64	2172.25
		288.06	3610.88	4793.09	2266.12	2170.95	3515.57	2171.09
		288.01	3442.18	4791.26	2294.26	2169.77	3317.49	2169.97
		287.96	3303.9	4927.93	2330.54	2168.61	3141.68	2168.9
		287.91	3196.88	4804.76	2376.92	2167.47	2987.02	2167.88
		287.86	3122.08	4891.13	2435.71	2166.32	2852.11	2166.9
		287.81	3080.69	4557.83	2509.67	2165.16	2735.37	2165.98
		287.76	3074.32	4770.69	2602.06	2163.98	2635.1	2165.13
		287.71	3105.1	4856.36	2716.67	2162.76	2549.59	2164.35
		287.66	3175.75	5070.64	2857.86	2161.48	2477.16	2163.7
		287.61	3289.71	4929.47	3030.6	2160.14	2416.19	2163.2
		287.56	3451.16	5468.18	3240.51	2158.71	2365.14	2162.92
		287.51	3665.04	5518.4	3493.84	2157.17	2322.6	2162.93
		287.46	3937.08	5631.4	3797.44	2155.49	2287.28	2163.34
		287.41	4273.76	6316.04	4158.75	2153.66	2258.03	2164.3
		287.36	4682.17	7019.39	4585.65	2151.67	2233.84	2166.03
		287.31	5169.93	7319.56	5086.36	2149.48	2213.79	2168.75
		287.26	5744.97	7446.52	5669.19	2147.07	2197.11	2172.82
		287.21	6415.28	8251.3	6342.35	2144.4	2183.11	2178.63
		287.16	7188.62	9007.52	7113.56	2141.46	2171.22	2186.76
		287.11	8072.11	9953.23	7989.7	2138.22	2160.97	2197.87
		287.06	9071.77	11043.4	8976.29	2134.64	2151.94	2212.82
		287.01	10192.1	12336.2	10077	2130.69	2143.76	2232.66
		286.96	11435.3	13079.4	11293.1	2126.34	2136.16	2258.71
		286.91	12801	14397.1	12622.7	2121.58	2128.92	2292.58
		286.86	14285.6	15858.8	14060.3	2116.4	2121.85	2336.25
		286.81	15881.6	17556.1	15596.3	2110.76	2114.78	2392.06
		286.76	17577.2	19091.5	17216.1	2104.65	2107.6	2462.84
		286.71	19356.2	20217.6	18900.2	2098.07	2100.22	2551.99
		286.66	21197.9	21759.9	20623.9	2090.99	2092.56	2663.47
		286.61	23077.2	24151.2	22357.6	2083.43	2084.55	2801.95
		286.56	24965.3	25907.7	24067	2075.37	2076.18	2972.84
		286.51	26830.4	27881.4	25714.2	2066.82	2067.4	3182.39
		286.46	28639.5	28795.5	27259.1	2057.79	2058.2	3437.73
		286.41	30359.6	29489.7	28660.6	2048.31	2048.6	3746.96
		286.36	31959.7	32264.7	29878.7	2038.37	2038.57	4119.1
		286.31	33412.9	33553.9	30876.6	2027.97	2028.11	4564.19
		286.26	34698.8	33896.9	31622.5	2017.14	2017.24	5093.27
		286.21	35804.5	35292.6	32092.1	2005.91	2005.98	5718.27
		286.16	36726.9	36160.6	32269.1	1994.3	1994.34	6451.98
		286.11	37472.9	36467.4	32147.4	1982.3	1982.33	7307.78
		286.06	38060.2	37632.7	31730.6	1969.9	1969.92	8299.54
		286.01	38516.4	38302	31032.2	1957.15	1957.16	9441.27
		285.96	38877.5	37760.9	30074.8	1944.04	1944.05	10746.7
		285.91	39186.6	39120.6	28888.2	1930.59	1930.59	12229
		285.86	39491.2	39810.2	27508.1	1916.76	1916.76	13899.9
		285.81	39840.5	40067.7	25973.9	1902.52	1902.52	15769.1
		285.76	40282.6	40178.7	24326.5	1887.92	1887.92	17844
		285.71	40861.9	40910.3	22606.6	1872.91	1872.92	20128.2
		285.66	41616.4	41724.3	20852.7	1857.49	1857.49	22621.1
		285.61	42575.4	43725.5	19100.2	1841.61	1841.61	25316.9
		285.56	43758.2	44440.1	17379.9	1825.27	1825.27	28203.5
		285.51	45171.7	45801	15717.8	1808.44	1808.44	31262.3
		285.46	46810.8	47180.6	14135	1791.12	1791.12	34466.9
		285.41	48657	49863.4	12647	1773.28	1773.28	37783.3
		285.36	50679	52052.1	11264.7	1754.91	1754.91	41169.2
		285.31	52833.6	52857.4	9994.9	1736.03	1736.03	44574.7
		285.26	55066.6	56245.7	8840.13	1716.63	1716.63	47943.1
		285.21	57314.9	57567.7	7799.96	1696.74	1696.74	51211.7
		285.16	59508.6	60258.1	6871.3	1676.39	1676.39	54313.7
		285.11	61573.8	62203.6	6049.07	1655.6	1655.6	57180.4
		285.06	63436.1	64220.2	5326.72	1634.44	1634.44	59743.8
		285.01	65023.4	64805.8	4696.77	1612.98	1612.98	61939.6
		284.96	66269.6	67507.6	4151.14	1591.29	1591.29	63709.7
		284.91	67117.7	67287.2	3681.55	1569.41	1569.42	65005.6
		284.86	67522.7	68067.7	3279.78	1547.44	1547.44	65790.4
		284.81	67453.8	68544.5	2937.97	1525.5	1525.5	66041.4
		284.76	66895.6	67834.7	2648.61	1503.7	1503.7	65750.7
		284.71	65848.9	65953.6	2404.76	1482.11	1482.11	64926.3
		284.66	64330.2	65022.4	2200.09	1460.83	1460.83	63591
		284.61	62370.6	62368	2028.87	1439.95	1439.95	61781.7
		284.56	60013.5	60583.1	1886.07	1419.59	1419.59	59547.1
		284.51	57312.6	57290.1	1767.23	1399.84	1399.84	56945.2
		284.46	54328.4	55309.9	1668.51	1380.8	1380.8	54040.7
		284.41	51125.7	52596.2	1586.55	1362.52	1362.52	50901.6
		284.36	47770.2	47322.8	1518.56	1345.09	1345.09	47596.7
		284.31	44326.5	44003.7	1462.11	1328.55	1328.55	44192.9
		284.26	40855.1	40680.1	1415.2	1312.94	1312.94	40752.9
		284.21	37411.5	37960.8	1376.15	1298.3	1298.3	37333.7
		284.16	34044.1	34118.6	1343.58	1284.65	1284.65	33985.1
		284.11	30793.9	30958.1	1316.34	1271.97	1271.97	30749.5
		284.06	27694.2	27080.2	1293.49	1260.28	1260.28	27661
		284.01	24770.6	23211.5	1274.26	1249.55	1249.55	24745.9
		283.96	22041.3	21903.3	1258.04	1239.75	1239.75	22023
		283.91	19517.7	18525.3	1244.3	1230.84	1230.84	19504.2
		283.86	17205.2	16664.9	1232.65	1222.8	1222.8	17195.4
		283.81	15104.3	14767.8	1222.76	1215.59	1215.59	15097.1
		283.76	13210.8	13307.8	1214.32	1209.13	1209.13	13205.6
		283.71	11517.5	11647.7	1207.11	1203.38	1203.38	11513.8
		283.66	10014.2	10251.1	1200.94	1198.27	1198.27	10011.5
		283.61	8689.06	9181.53	1195.66	1193.76	1193.76	8687.16
		283.56	7528.87	7733.6	1191.14	1189.79	1189.79	7527.52
		283.51	6519.76	7176.69	1187.26	1186.31	1186.31	6518.82
		283.46	5647.64	6623.18	1183.92	1183.26	1183.26	5646.98
		283.41	4898.55	5888.36	1181.02	1180.56	1180.56	4898.09
		283.36	4259.05	5380.75	1178.52	1178.2	1178.2	4258.73
		283.31	3716.29	4671.45	1176.35	1176.13	1176.13	3716.07
		283.26	3258.32	4098.34	1174.45	1174.3	1174.3	3258.17
		283.21	2874.06	3755.16	1172.79	1172.69	1172.69	2873.96
		283.16	2553.47	3686.95	1171.35	1171.28	1171.28	2553.4
		283.11	2287.45	3528.53	1170.08	1170.03	1170.03	2287.4
		283.06	2067.91	3210.57	1168.95	1168.92	1168.92	2067.88
		283.01	1887.7	3017.04	1167.96	1167.94	1167.94	1887.68
		282.96	1740.54	2759.2	1167.07	1167.06	1167.06	1740.53
		282.91	1621	2493.34	1166.27	1166.26	1166.26	1620.99
		282.86	1524.4	2497.46	1165.56	1165.56	1165.56	1524.39
		282.81	1446.73	2549.54	1164.92	1164.92	1164.92	1446.73
		282.76	1384.61	2410.98	1164.35	1164.35	1164.35	1384.6
		282.71	1335.15	2318.37	1163.83	1163.83	1163.83	1335.15
		282.66	1295.97	2066.37	1163.35	1163.35	1163.35	1295.97
		282.61	1265.09	2275.34	1162.91	1162.91	1162.91	1265.09
		282.56	1240.85	2016.34	1162.51	1162.51	1162.51	1240.85
		282.51	1221.92	2294.83	1162.15	1162.15	1162.15	1221.92
		282.46	1207.21	1981.69	1161.81	1161.81	1161.81	1207.21
		282.41	1195.81	1697.67	1161.51	1161.51	1161.51	1195.81
		282.36	1187.02	1817.9	1161.22	1161.22	1161.22	1187.02
		282.31	1180.26	1824.47	1160.94	1160.94	1160.94	1180.26
		282.26	1175.07	1645.06	1160.69	1160.69	1160.69	1175.07
		282.21	1171.12	1582.08	1160.45	1160.45	1160.45	1171.12
		282.16	1168.1	1560.44	1160.23	1160.23	1160.23	1168.1
		282.11	1165.8	1468.35	1160.03	1160.03	1160.03	1165.8
		282.06	1164.06	1611.15	1159.84	1159.84	1159.84	1164.06
		282.01	1162.73	1481.95	1159.66	1159.66	1159.66	1162.73
		281.96	1161.72	1546.7	1159.5	1159.5	1159.5	1161.72
		281.91	1160.95	1649.95	1159.35	1159.35	1159.35	1160.95
		281.86	1160.36	1558.02	1159.21	1159.21	1159.21	1160.36
		281.81	1159.9	1612.25	1159.08	1159.08	1159.08	1159.9
		281.76	1159.54	1295.95	1158.96	1158.96	1158.96	1159.54
		281.71	1159.26	1473.62	1158.85	1158.85	1158.85	1159.26
		281.66	1159.02	1499.46	1158.73	1158.73	1158.73	1159.02
		281.61	1158.82	1327.44	1158.62	1158.62	1158.62	1158.82
		281.56	1158.66	1334.19	1158.52	1158.52	1158.52	1158.66
		281.51	1158.51	1407.74	1158.41	1158.41	1158.41	1158.51
		281.46	1158.38	1304.15	1158.31	1158.31	1158.31	1158.38
		281.41	1158.26	1329.08	1158.22	1158.22	1158.22	1158.26
		281.36	1158.16	1427.24	1158.13	1158.13	1158.13	1158.16
		281.31	1158.07	1279.74	1158.05	1158.05	1158.05	1158.07
		281.26	1157.98	1488.11	1157.97	1157.97	1157.97	1157.98
		281.21	1157.91	1532.26	1157.9	1157.9	1157.9	1157.91
		281.16	1157.83	1441.57	1157.83	1157.83	1157.83	1157.83
		281.11	1157.77	1285.7	1157.77	1157.77	1157.77	1157.77
		281.06	1157.71	1328.2	1157.71	1157.71	1157.71	1157.71
		281.01	1157.65	1307.84	1157.65	1157.65	1157.65	1157.65
		280.96	1157.59	1298.56	1157.59	1157.59	1157.59	1157.59
		280.91	1157.53	1229.12	1157.53	1157.53	1157.53	1157.53
		280.86	1157.47	1225.47	1157.47	1157.47	1157.47	1157.47
		280.81	1157.42	1269.94	1157.42	1157.42	1157.42	1157.42
		280.76	1157.37	1282.75	1157.37	1157.37	1157.37	1157.37
		280.71	1157.33	1133.64	1157.33	1157.33	1157.33	1157.33
		280.66	1157.28	1160.1	1157.28	1157.28	1157.28	1157.28
		280.61	1157.25	1276.05	1157.25	1157.25	1157.25	1157.25
		280.56	1157.22	1365.09	1157.22	1157.22	1157.22	1157.22
		280.51	1157.18	1277.85	1157.18	1157.18	1157.18	1157.18
		280.46	1157.15	1271.01	1157.15	1157.15	1157.15	1157.15
		280.41	1157.12	1291.81	1157.12	1157.12	1157.12	1157.12
		280.36	1157.09	1076.54	1157.09	1157.09	1157.09	1157.09
		280.31	1157.06	1202.12	1157.06	1157.06	1157.06	1157.06
		280.26	1157.04	1276.36	1157.04	1157.04	1157.04	1157.04
		280.21	1157.01	1151.9	1157.01	1157.01	1157.01	1157.01
		280.16	1156.99	1114.03	1156.99	1156.99	1156.99	1156.99
		280.11	1156.96	1422.28	1156.96	1156.96	1156.96	1156.96
		280.06	1156.94	1276.63	1156.94	1156.94	1156.94	1156.94
		280.01	1156.93	1139.09	1156.93	1156.93	1156.93	1156.93
		279.96	1156.91	1171.36	1156.91	1156.91	1156.91	1156.91
		279.91	1156.9	1290.71	1156.9	1156.9	1156.9	1156.9
		279.86	1156.89	1286.26	1156.89	1156.89	1156.89	1156.89
		279.81	1156.88	1219.49	1156.88	1156.88	1156.88	1156.88
		279.76	1156.87	1126.09	1156.87	1156.87	1156.87	1156.87
		279.71	1156.86	1064.01	1156.86	1156.86	1156.86	1156.86
		279.66	1156.85	1066.16	1156.85	1156.85	1156.85	1156.85
		279.61	1156.84	1064.84	1156.84	1156.84	1156.84	1156.84
		279.56	1156.82	1087.72	1156.82	1156.82	1156.82	1156.82
		279.51	1156.82	1209.86	1156.82	1156.82	1156.82	1156.82
		279.46	1156.81	1337.63	1156.81	1156.81	1156.81	1156.81
		279.41	1156.8	1117.39	1156.8	1156.8	1156.8	1156.8
		279.36	1156.8	1117.79	1156.8	1156.8	1156.8	1156.8
		279.31	1156.79	1061.37	1156.79	1156.79	1156.79	1156.79
		279.26	1156.79	1211.58	1156.79	1156.79	1156.79	1156.79
		279.21	1169.59	1393.01	1169.59	1169.59	1169.59	1169.59
		279.16	1182.39	1182.94	1182.39	1182.39	1182.39	1182.39
		279.11	1195.19	1173.74	1195.19	1195.19	1195.19	1195.19
		279.06	1207.99	1137.72	1207.99	1207.99	1207.99	1207.99
		279.01	1220.79	1283.3	1220.79	1220.79	1220.79	1220.79
		--	--	--	--	--	--	--
		--	--	--	--	--	--	--

## Sheet: Fig. 3a
		Z' (Ω)		Z' (Ω)		Z' (Ω)		Z' (Ω)		Z' (Ω)		Z' (Ω)		Z' (Ω)
		105.5	-2.861	83.25	0.6984	59	-4.8	46.04	-4.736	31.86	-0.8194	21.89	-0.9824	16.86	-1.104
		105.6	-2.051	83.71	-0.09658	58.88	-3.298	46.05	-3.679	31.96	-0.6015	21.95	-0.7171	16.84	-0.7103
		105.6	-1.357	83.58	0.6594	58.86	-2.616	46.08	-2.685	32.08	-0.1309	22.05	-0.2765	16.84	-0.3568
		105.7	-0.6432	83.95	0.6964	58.66	-1.579	46.1	-1.91	31.95	0.1582	22.01	0.08025	16.85	-0.01536
		105.6	-0.06985	84.28	1.159	58.79	-0.9311	46.15	-1.171	32.05	0.651	22.03	0.4634	16.86	0.3122
		105.7	0.4684	84.41	1.477	58.99	-0.204	46.21	-0.4958	32.15	1.008	22.02	0.7666	16.89	0.6446
		105.7	1.067	84.61	1.985	59.2	0.4804	46.26	0.1678	32.34	1.329	22.06	1.08	16.92	0.9896
		105.9	1.685	84.6	2.517	59.24	1.128	46.31	0.8216	32.47	1.633	22.1	1.457	16.95	1.359
		106	2.275	84.6	3.15	59.06	1.756	46.38	1.501	32.53	2.124	22.18	1.902	16.99	1.763
		106.1	2.994	84.59	3.775	58.93	2.488	46.53	2.228	32.59	2.685	22.25	2.395	17.05	2.227
		106.3	3.831	84.65	4.284	59.18	3.292	46.66	3	32.67	3.338	22.31	2.969	17.12	2.754
		106.5	4.766	84.72	4.876	59.46	4.223	46.71	3.841	32.75	3.969	22.39	3.647	17.2	3.36
		106.7	6.057	84.76	5.694	59.59	5.235	46.78	4.802	32.86	4.685	22.49	4.439	17.3	4.074
		106.9	7.264	84.88	6.819	59.66	6.417	46.89	5.912	33.02	5.62	22.6	5.356	17.42	4.908
		107.1	8.742	85.1	8.286	59.75	7.821	47.06	7.206	33.2	6.806	22.75	6.415	17.57	5.885
		107.4	10.49	85.39	10.07	59.88	9.539	47.26	8.725	33.68	8.236	22.88	7.76	17.75	7.036
		107.7	12.56	85.71	12.18	60.14	11.5	47.51	10.51	34.11	9.917	23.12	9.331	17.97	8.39
		108	15.03	86.04	14.65	60.5	13.75	47.81	12.61	34.28	11.9	23.44	11.01	18.23	9.984
		108.4	17.98	86.42	17.58	60.85	16.45	48.16	15.11	34.52	14.27	23.79	12.99	18.55	11.88
		108.9	21.51	86.88	21.05	61.26	19.68	48.58	18.07	34.8	17.13	24.17	15.4	18.95	14.13
		109.5	25.74	87.42	25.16	61.74	23.55	49.09	21.58	35.24	20.47	24.61	18.32	19.41	16.75
		110.1	30.71	88.03	30.08	62.32	28.13	49.71	25.76	35.87	24.38	25.2	21.8	19.95	19.84
		110.9	36.75	88.78	35.97	63.05	33.59	50.44	30.71	36.65	29.05	25.91	25.96	20.62	23.53
		111.8	43.87	89.71	42.91	63.42	39.92	51.35	36.56	37.6	34.37	26.69	30.89	21.45	27.9
		112.9	52.26	90.89	51.1	64.33	47.48	52.46	43.46	38.59	40.72	27.71	36.89	22.47	33.05
		114.2	62.23	92.35	61.06	66.15	57.03	53.76	51.77	39.67	48.63	29.03	44	23.69	39.21
		115.8	74.68	93.94	73.04	68.05	68.17	55.3	61.74	41.04	58.32	30.52	52.08	25.15	46.54
		117.7	89.1	95.82	87.44	69.99	80.99	57.15	73.7	42.85	69.86	32.38	62.07	26.92	55.27
		120	106.9	98.15	104.4	71.89	96.34	59.37	87.75	45.31	83.3	34.75	73.61	29.04	65.47
		122.7	126.5	100.9	124.7	73.91	115.3	62.07	104.6	48.96	98.95	37.62	87.08	31.61	77.57
		126	152.5	104.3	149	76.81	138.2	65.37	124.7	53.47	116.9	39.96	103	34.76	91.9
		129.9	181.1	108.4	178.1	81.27	164.8	69.44	148.7	58.14	139.3	44.2	123.1	38.62	108.9
		135.2	218	113.1	212.6	85.62	195.3	74.3	176.9	62.99	164.4	50.59	150.1	43.27	128.8
		140.7	257.9	118.8	252.3	91.44	230.5	80.09	209.2	67.74	193.6	55.19	179.1	48.72	151.5
		147.5	304.9	126	301.6	100.7	275.6	87.79	249.1	74	231.6	61.33	209.6	55.84	179.2
		157.8	373.8	136	359.7	111.7	329.6	97.97	296	83.54	275.8	71.19	243.5	65	211.3
		167.7	435.5	148.6	426.9	123.9	390.9	110.1	349.6	95.79	326.3	82.89	282.6	75.72	247.5
		181	519.7	162.9	507.8	137.6	464.5	124.1	413.8	110.1	385.9	96.49	331.2	88.01	290.5
		197.2	619.7	179.3	605.3	153.6	552.4	140.6	490	126.2	456.1	112	390.4	102.2	341.1
		217.1	736.9	199.3	720.9	173.7	656.3	160.4	580.8	146.3	539.3	130	460.7	119	400.6
		240.6	878.8	223.5	857	199.1	778.8	184.2	688	171.8	633.7	150.8	541.1	139.1	470.5
		270.4	1046	252.6	1019	228.9	924.2	213.2	814.2	200.5	746.4	175.7	635.6	163	552.3
		308.1	1244	289.2	1211	264.1	1095	248.2	962.2	234.1	885.2	205.9	748.5	191.4	647.6
		349.3	1473	333.8	1436	303.6	1291	290.5	1137	275.7	1048	243.9	879.6	224.9	758.6
		403.1	1748	386.5	1698	352.5	1521	341	1339	325.2	1231	288.2	1030	264	888
		466	2075	448.3	2008	418.2	1794	401.1	1574	382.5	1442	341.4	1206	309.8	1039
		543.6	2461	549.3	2375	486.6	2129	471.6	1847	443.2	1700	400.7	1400	363.8	1211
		631.4	2913	659	2816	571.1	2516	558.4	2170	524.3	2001	469.2	1632	427.3	1412
		746.3	3442	755.7	3342	682.6	2960	663.7	2558	628.7	2340	553.3	1921	500.4	1651
		871.4	4078	899.8	3949	817.4	3505	783.3	3016	751.2	2748	647.7	2270	584	1932
		1018	4826	1046	4664	962.6	4148	922.5	3553	883.9	3230	761.9	2678	681.6	2264
		1193	5713	1139	5465	1139	4868	1091	4173	1007	3809	886	3126	798.5	2656
		1394	6769	1293	6446	1349	5729	1284	4902	1170	4483	1034	3655	933.4	3114
		1645	8006	1524	7639	1572	6813	1490	5774	1398	5259	1232	4290	1082	3654
		1915	9522	1796	9139	1844	8075	1740	6813	1668	6164	1442	5041	1258	4292
		2270	11280	2137	10990	2170	9567	2025	8068	1929	7293	1660	5968	1459	5066
		2522	13530	2500	13050	2506	11360	2356	9550	2191	8663	1929	7083	1695	5983
		3012	16000	2927	15250	2929	13440	2789	11240	2557	10280	2247	8354	1985	7020
		3606	18990	3511	17950	3511	15850	3326	13200	3055	12150	2656	9784	2358	8208
		4352	22510	4264	21370	4232	18610	3961	15440	3675	14240	3184	11370	2826	9555
		5204	26150	--	--	--	--	--	--	--	--	--	--	--	--
		6280	30760	--	--	--	--	--	--	--	--	--	--	--	--
		7480	36200	--	--	--	--	--	--	--	--	--	--	--	--
		8994	42610	--	--	--	--	--	--	--	--	--	--	--	--
		10780	50180	--	--	--	--	--	--	--	--	--	--	--	--
		13040	58950	--	--	--	--	--	--	--	--	--	--	--	--
		15660	69300	--	--	--	--	--	--	--	--	--	--	--	--
		18880	81290	--	--	--	--	--	--	--	--	--	--	--	--
		22720	95310	--	--	--	--	--	--	--	--	--	--	--	--
		27100	111200	--	--	--	--	--	--	--	--	--	--	--	--
		32030	128800	--	--	--	--	--	--	--	--	--	--	--	--
		39830	153500	--	--	--	--	--	--	--	--	--	--	--	--
		--	--	--	--	--	--	--	--	--	--	--	--	--	--
		--	--	--	--	--	--	--	--	--	--	--	--	--	--
		--	--	--	--	--	--	--	--	--	--	--	--	--	--
		--	--	--	--	--	--	--	--	--	--	--	--	--	--
		--	--	--	--	--	--	--	--	--	--	--	--	--	--
		--	--	--	--	--	--	--	--	--	--	--	--	--	--
		--	--	--	--	--	--	--	--	--	--	--	--	--	--
		--	--	--	--	--	--	--	--	--	--	--	--	--	--
		--	--	--	--	--	--	--	--	--	--	--	--	--	--
		--	--	--	--	--	--	--	--	--	--	--	--	--	--
		--	--	--	--	--	--	--	--	--	--	--	--	--	--
		--	--	--	--	--	--	--	--	--	--	--	--	--	--
		--	--	--	--	--	--	--	--	--	--	--	--
		--	--	--	--	--	--	--	--	--	--	--	--
		--	--	--	--	--	--	--	--	--	--	--	--
		--	--	--	--	--	--	--	--	--	--	--	--
		--	--	--	--	--	--	--	--	--	--	--	--
		--	--	--	--	--	--	--	--	--	--	--	--
		--	--	--	--	--	--	--	--	--	--	--	--
		--	--	--	--	--	--	--	--	--	--	--	--
		--	--	--	--	--	--	--	--	--	--	--	--
		--	--	--	--	--	--	--	--	--	--	--	--
		--	--	--	--	--	--	--	--	--	--	--	--
		--	--	--	--	--	--	--	--	--	--	--	--
		--	--	--	--	--	--	--	--	--	--	--	--
		--	--	--	--	--	--	--	--	--	--	--	--
		--	--	--	--	--	--	--	--	--	--	--	--
		--	--	--	--	--	--	--	--	--	--	--	--
		--	--	--	--	--	--	--	--	--	--	--	--
		--	--	--	--	--	--	--	--	--	--	--	--
		--	--	--	--	--	--	--	--	--	--	--	--
		--	--	--	--	--	--	--	--	--	--	--	--
		--	--	--	--	--	--	--	--	--	--	--	--
		--	--	--	--	--	--	--	--	--	--	--	--
		--	--	--	--	--	--	--	--	--	--	--	--
		--	--	--	--	--	--	--	--	--	--	--	--
		--	--	--	--	--	--	--	--	--	--	--	--
		--	--	--	--	--	--	--	--	--	--	--	--
		--	--	--	--	--	--	--	--	--	--	--	--
		--	--	--	--	--	--	--	--	--	--	--	--
		--	--	--	--	--	--	--	--	--	--	--	--
		--	--	--	--	--	--	--	--	--	--	--	--
		--	--	--	--	--	--	--	--	--	--	--	--
		--	--	--	--	--	--	--	--	--	--	--	--
		--	--	--	--	--	--	--	--	--	--	--	--
		--	--	--	--	--	--	--	--	--	--	--	--
		--	--	--	--	--	--	--	--	--	--	--	--
		--	--	--	--	--	--	--	--	--	--	--	--
		--	--	--	--	--	--	--	--	--	--	--	--
		--	--	--	--	--	--	--	--	--	--	--	--
		--	--	--	--	--	--	--	--	--	--	--	--
		--	--	--	--	--	--	--	--	--	--	--	--
		--	--	--	--	--	--	--	--	--	--	--	--
		--	--	--	--	--	--	--	--	--	--	--	--
		--	--	--	--	--	--	--	--	--	--	--	--
		--	--	--	--	--	--	--	--	--	--	--	--
		--	--	--	--	--	--	--	--	--	--	--	--
		--	--	--	--	--	--	--	--	--	--	--	--
		--	--	--	--	--	--	--	--	--	--	--	--
		--	--	--	--	--	--	--	--	--	--	--	--
		--	--	--	--	--	--	--	--	--	--	--	--
		--	--	--	--	--	--	--	--	--	--	--	--
		--	--	--	--	--	--	--	--	--	--	--	--
		--	--	--	--	--	--	--	--	--	--	--	--
		--	--	--	--	--	--	--	--	--	--	--	--
		--	--	--	--	--	--	--	--	--	--	--	--
		--	--	--	--	--	--	--	--	--	--	--	--
		--	--	--	--	--	--	--	--	--	--	--	--
		--	--	--	--	--	--	--	--	--	--	--	--
		--	--	--	--	--	--	--	--	--	--	--	--
		--	--	--	--	--	--	--	--	--	--	--	--
		--	--	--	--	--	--	--	--	--	--	--	--
		--	--	--	--	--	--	--	--	--	--	--	--
		--	--	--	--	--	--	--	--	--	--	--	--
		--	--	--	--	--	--	--	--	--	--	--	--
		--	--	--	--	--	--	--	--	--	--	--	--
		--	--	--	--	--	--	--	--	--	--	--	--
		--	--	--	--	--	--	--	--	--	--	--	--
		--	--	--	--	--	--	--	--	--	--	--	--
		--	--	--	--	--	--	--	--	--	--	--	--
		--	--	--	--	--	--	--	--	--	--	--	--
		--	--	--	--	--	--	--	--	--	--	--	--
		--	--	--	--	--	--	--	--	--	--	--	--
		--	--	--	--	--	--	--	--	--	--	--	--
		--	--	--	--	--	--	--	--	--	--	--	--
		--	--	--	--	--	--	--	--	--	--	--	--
		--	--	--	--	--	--	--	--	--	--	--	--
		--	--	--	--	--	--	--	--	--	--	--	--
		--	--	--	--	--	--	--	--	--	--	--	--
		--	--	--	--	--	--	--	--	--	--	--	--
		--	--	--	--	--	--	--	--	--	--	--	--
		--	--	--	--	--	--	--	--	--	--	--	--
		--	--	--	--	--	--	--	--	--	--	--	--
		--	--	--	--	--	--	--	--	--	--	--	--
		--	--	--	--	--	--	--	--	--	--	--	--
		--	--	--	--	--	--	--	--	--	--	--	--
		--	--	--	--	--	--	--	--	--	--	--	--
		--	--	--	--	--	--	--	--	--	--	--	--
		--	--	--	--	--	--	--	--	--	--	--	--
		--	--	--	--	--	--	--	--	--	--	--	--
		--	--	--	--	--	--	--	--	--	--	--	--
		--	--	--	--	--	--	--	--	--	--	--	--
		--	--	--	--	--	--	--	--	--	--	--	--
		--	--	--	--	--	--	--	--	--	--	--	--
		--	--	--	--	--	--	--	--	--	--	--	--
		--	--	--	--	--	--	--	--	--	--	--	--
		--	--	--	--	--	--	--	--	--	--	--	--
		--	--	--	--	--	--	--	--	--	--	--	--
		--	--	--	--	--	--	--	--	--	--	--	--
		--	--	--	--	--	--	--	--	--	--	--	--
		--	--	--	--	--	--	--	--	--	--	--	--
		--	--	--	--	--	--	--	--	--	--	--	--
		--	--	--	--	--	--	--	--	--	--	--	--
		--	--	--	--	--	--	--	--	--	--	--	--
		--	--	--	--	--	--	--	--	--	--	--	--
		--	--	--	--	--	--	--	--	--	--	--	--
		--	--	--	--	--	--	--	--	--	--	--	--
		--	--	--	--	--	--	--	--	--	--	--	--
		--	--	--	--	--	--	--	--	--	--	--	--
		--	--	--	--	--	--	--	--	--	--	--	--
		--	--	--	--	--	--	--	--	--	--	--	--
		--	--	--	--	--	--	--	--	--	--	--	--
		--	--	--	--	--	--	--	--	--	--	--	--
		--	--	--	--	--	--	--	--	--	--	--	--
		--	--	--	--	--	--	--	--	--	--	--	--
		--	--	--	--	--	--	--	--	--	--	--	--
		--	--	--	--	--	--	--	--	--	--	--	--
		--	--	--	--	--	--	--	--	--	--	--	--
		--	--	--	--	--	--	--	--	--	--	--	--
		--	--	--	--	--	--	--	--	--	--	--	--
		--	--	--	--	--	--	--	--	--	--	--	--
		--	--	--	--	--	--	--	--	--	--	--	--
		--	--	--	--	--	--	--	--	--	--	--	--
		--	--	--	--	--	--	--	--	--	--	--	--
		--	--	--	--	--	--	--	--	--	--	--	--
		--	--	--	--	--	--	--	--	--	--	--	--
		--	--	--	--	--	--	--	--	--	--	--	--
		--	--	--	--	--	--	--	--	--	--	--	--
		--	--	--	--	--	--	--	--	--	--	--	--
		--	--	--	--	--	--	--	--	--	--	--	--
		--	--	--	--	--	--	--	--	--	--	--	--
		--	--	--	--	--	--	--	--	--	--	--	--
		--	--	--	--	--	--	--	--	--	--	--	--
		--	--	--	--	--	--	--	--	--	--	--	--
		--	--	--	--	--	--	--	--	--	--	--	--
		--	--	--	--	--	--	--	--	--	--	--	--
		--	--	--	--	--	--	--	--	--	--	--	--
		--	--	--	--	--	--	--	--	--	--	--	--
		--	--	--	--	--	--	--	--	--	--	--	--
		--	--	--	--	--	--	--	--	--	--	--	--
		--	--	--	--	--	--	--	--	--	--	--	--
		--	--	--	--	--	--	--	--	--	--	--	--
		--	--	--	--	--	--	--	--	--	--	--	--
		--	--	--	--	--	--	--	--	--	--	--	--
		--	--	--	--	--	--	--	--	--	--	--	--
		--	--	--	--	--	--	--	--	--	--	--	--
		--	--	--	--	--	--	--	--	--	--	--	--
		--	--	--	--	--	--	--	--	--	--	--	--
		--	--	--	--	--	--	--	--	--	--	--	--
		--	--	--	--	--	--	--	--	--	--	--	--
		--	--	--	--	--	--	--	--	--	--	--	--
		--	--	--	--	--	--	--	--	--	--	--	--
		--	--	--	--	--	--	--	--	--	--	--	--
		--	--	--	--	--	--	--	--	--	--	--	--
		--	--	--	--	--	--	--	--	--	--	--	--
		--	--	--	--	--	--	--	--	--	--	--	--
		--	--	--	--	--	--	--	--	--	--	--	--
		--	--	--	--	--	--	--	--	--	--	--	--
		--	--	--	--	--	--	--	--	--	--	--	--
		--	--	--	--	--	--	--	--	--	--	--	--
		--	--	--	--	--	--	--	--	--	--	--	--
		--	--	--	--	--	--	--	--	--	--	--	--
		--	--	--	--	--	--	--	--	--	--	--	--
		--	--	--	--	--	--	--	--	--	--	--	--
		--	--	--	--	--	--	--	--	--	--	--	--
		--	--	--	--	--	--	--	--	--	--	--	--
		--	--	--	--	--	--	--	--	--	--	--	--
		--	--	--	--	--	--	--	--	--	--	--	--
		--	--	--	--	--	--	--	--	--	--	--	--
		--	--	--	--	--	--	--	--	--	--	--	--
		--	--	--	--	--	--	--	--	--	--	--	--
		--	--	--	--	--	--	--	--	--	--	--	--
		--	--	--	--	--	--	--	--	--	--	--	--
		--	--	--	--	--	--	--	--	--	--	--	--
		--	--	--	--	--	--	--	--	--	--	--	--
		--	--	--	--	--	--	--	--	--	--	--	--
		--	--	--	--	--	--	--	--	--	--	--	--
		--	--	--	--	--	--	--	--	--	--	--	--
		--	--	--	--	--	--	--	--	--	--	--	--
		--	--	--	--	--	--	--	--	--	--	--	--
		--	--	--	--	--	--	--	--	--	--	--	--
		--	--	--	--	--	--	--	--	--	--	--	--
		--	--	--	--	--	--	--	--	--	--	--	--
		--	--	--	--	--	--	--	--	--	--	--	--
		--	--	--	--	--	--	--	--	--	--	--	--
		--	--	--	--	--	--	--	--	--	--	--	--
		--	--	--	--	--	--	--	--	--	--	--	--
		--	--	--	--	--	--	--	--	--	--	--	--
		--	--	--	--	--	--	--	--	--	--	--	--
		--	--	--	--	--	--	--	--	--	--	--	--
		--	--	--	--	--	--	--	--	--	--	--	--
		--	--	--	--	--	--	--	--	--	--	--	--
		--	--	--	--	--	--	--	--	--	--	--	--
		--	--	--	--	--	--	--	--	--	--	--	--
		--	--	--	--	--	--	--	--	--	--	--	--
		--	--	--	--	--	--	--	--	--	--	--	--
		--	--	--	--	--	--	--	--	--	--	--	--
		--	--	--	--	--	--	--	--	--	--	--	--
		--	--	--	--	--	--	--	--	--	--	--	--
		--	--	--	--	--	--	--	--	--	--	--	--
		--	--	--	--	--	--	--	--	--	--	--	--
		--	--	--	--	--	--	--	--	--	--	--	--
		--	--	--	--	--	--	--	--	--	--	--	--
		--	--	--	--	--	--	--	--	--	--	--	--
		--	--	--	--	--	--	--	--	--	--	--	--
		--	--	--	--	--	--	--	--	--	--	--	--
		--	--	--	--	--	--	--	--	--	--	--	--
		--	--	--	--	--	--	--	--	--	--	--	--
		--	--	--	--	--	--	--	--	--	--	--	--
		--	--	--	--	--	--	--	--	--	--	--	--
		--	--	--	--	--	--	--	--	--	--	--	--
		--	--	--	--	--	--	--	--	--	--	--	--
		--	--	--	--	--	--	--	--	--	--	--	--
		--	--	--	--	--	--	--	--	--	--	--	--
		--	--	--	--	--	--	--	--	--	--	--	--
		--	--	--	--	--	--	--	--	--	--	--	--
		--	--	--	--	--	--	--	--	--	--	--	--
		--	--	--	--	--	--	--	--	--	--	--	--
		--	--	--	--	--	--	--	--	--	--	--	--
		--	--	--	--	--	--	--	--	--	--	--	--
		--	--	--	--	--	--	--	--	--	--	--	--
		--	--	--	--	--	--	--	--	--	--	--	--
		--	--	--	--	--	--	--	--	--	--	--	--
		--	--	--	--	--	--	--	--	--	--	--	--
		--	--	--	--	--	--	--	--	--	--	--	--
		--	--	--	--	--	--	--	--	--	--	--	--
		--	--	--	--	--	--	--	--	--	--	--	--
		--	--	--	--	--	--	--	--	--	--	--	--
		--	--	--	--	--	--	--	--	--	--	--	--
		--	--	--	--	--	--	--	--	--	--	--	--
		--	--	--	--	--	--	--	--	--	--	--	--
		--	--	--	--	--	--	--	--	--	--	--	--
		--	--	--	--	--	--	--	--	--	--	--	--
		--	--	--	--	--	--	--	--	--	--	--	--
		--	--	--	--	--	--	--	--	--	--	--	--
		--	--	--	--	--	--	--	--	--	--	--	--
		--	--	--	--	--	--	--	--	--	--	--	--
		--	--	--	--	--	--	--	--	--	--	--	--
		--	--	--	--	--	--	--	--	--	--	--	--
		--	--	--	--	--	--	--	--	--	--	--	--
		--	--	--	--	--	--	--	--	--	--	--	--
		--	--	--	--	--	--	--	--	--	--	--	--
		--	--	--	--	--	--	--	--	--	--	--	--
		--	--	--	--	--	--	--	--	--	--	--	--
		--	--	--	--	--	--	--	--	--	--	--	--
		--	--	--	--	--	--	--	--	--	--	--	--
		--	--	--	--	--	--	--	--	--	--	--	--
		--	--	--	--	--	--	--	--	--	--	--	--
		--	--	--	--	--	--	--	--	--	--	--	--
		--	--	--	--	--	--	--	--	--	--	--	--
		--	--	--	--	--	--	--	--	--	--	--	--
		--	--	--	--	--	--	--	--	--	--	--	--
		--	--	--	--	--	--	--	--	--	--	--	--
		--	--	--	--	--	--	--	--	--	--	--	--
		--	--	--	--	--	--	--	--	--	--	--	--
		--	--	--	--	--	--	--	--	--	--	--	--
		--	--	--	--	--	--	--	--	--	--	--	--
		--	--	--	--	--	--	--	--	--	--	--	--
		--	--	--	--	--	--	--	--	--	--	--	--
		--	--	--	--	--	--	--	--	--	--	--	--
		--	--	--	--	--	--	--	--	--	--	--	--
		--	--	--	--	--	--	--	--	--	--	--	--
		--	--	--	--	--	--	--	--	--	--	--	--
		--	--	--	--	--	--	--	--	--	--	--	--
		--	--	--	--	--	--	--	--	--	--	--	--
		--	--	--	--	--	--	--	--	--	--	--	--
		--	--	--	--	--	--	--	--	--	--	--	--
		--	--	--	--	--	--	--	--	--	--	--	--
		--	--	--	--	--	--	--	--	--	--	--	--
		--	--	--	--	--	--	--	--	--	--	--	--
		--	--	--	--	--	--	--	--	--	--	--	--
		--	--	--	--	--	--	--	--	--	--	--	--
		--	--	--	--	--	--	--	--	--	--	--	--
		--	--	--	--	--	--	--	--	--	--	--	--
		--	--	--	--	--	--	--	--	--	--	--	--
		--	--	--	--	--	--	--	--	--	--	--	--
		--	--	--	--	--	--	--	--	--	--	--	--
		--	--	--	--	--	--	--	--	--	--	--	--
		--	--	--	--	--	--	--	--	--	--	--	--
		--	--	--	--	--	--	--	--	--	--	--	--
		--	--	--	--	--	--	--	--	--	--	--	--
		--	--	--	--	--	--	--	--	--	--	--	--
		--	--	--	--	--	--	--	--	--	--	--	--
		--	--	--	--	--	--	--	--	--	--	--	--
		--	--	--	--	--	--	--	--	--	--	--	--
		--	--	--	--	--	--	--	--	--	--	--	--
		--	--	--	--	--	--	--	--	--	--	--	--
		--	--	--	--	--	--	--	--	--	--	--	--
		--	--	--	--	--	--	--	--	--	--	--	--
		--	--	--	--	--	--	--	--	--	--	--	--
		--	--	--	--	--	--	--	--	--	--	--	--
		--	--	--	--	--	--	--	--	--	--	--	--
		--	--	--	--	--	--	--	--	--	--	--	--
		--	--	--	--	--	--	--	--	--	--	--	--
		--	--	--	--	--	--	--	--	--	--	--	--
		--	--	--	--	--	--	--	--	--	--	--	--
		--	--	--	--	--	--	--	--	--	--	--	--
		--	--	--	--	--	--	--	--	--	--	--	--
		--	--	--	--	--	--	--	--	--	--	--	--
		--	--	--	--	--	--	--	--	--	--	--	--
		--	--	--	--	--	--	--	--	--	--	--	--
		--	--	--	--	--	--	--	--	--	--	--	--
		--	--	--	--	--	--	--	--	--	--	--	--
		--	--	--	--	--	--	--	--	--	--	--	--
		--	--	--	--	--	--	--	--	--	--	--	--
		--	--	--	--	--	--	--	--	--	--	--	--
		--	--	--	--	--	--	--	--	--	--	--	--
		--	--	--	--	--	--	--	--	--	--	--	--
		--	--	--	--	--	--	--	--	--	--	--	--
		--	--	--	--	--	--	--	--	--	--	--	--
		--	--	--	--	--	--	--	--	--	--	--	--
		--	--	--	--	--	--	--	--	--	--	--	--
		--	--	--	--	--	--	--	--	--	--	--	--
		--	--	--	--	--	--	--	--	--	--	--	--
		--	--	--	--	--	--	--	--	--	--	--	--
		--	--	--	--	--	--	--	--	--	--	--	--
		--	--	--	--	--	--	--	--	--	--	--	--
		--	--	--	--	--	--	--	--	--	--	--	--
		--	--	--	--	--	--	--	--	--	--	--	--
		--	--	--	--	--	--	--	--	--	--	--	--
		--	--	--	--	--	--	--	--	--	--	--	--
		--	--	--	--	--	--	--	--	--	--	--	--
		--	--	--	--	--	--	--	--	--	--	--	--
		--	--	--	--	--	--	--	--	--	--	--	--
		--	--	--	--	--	--	--	--	--	--	--	--
		--	--	--	--	--	--	--	--	--	--	--	--
		--	--	--	--	--	--	--	--	--	--	--	--
		--	--	--	--	--	--	--	--	--	--	--	--
		--	--	--	--	--	--	--	--	--	--	--	--
		--	--	--	--	--	--	--	--	--	--	--	--
		--	--	--	--	--	--	--	--	--	--	--	--
		--	--	--	--	--	--	--	--	--	--	--	--
		--	--	--	--	--	--	--	--	--	--	--	--
		--	--	--	--	--	--	--	--	--	--	--	--
		--	--	--	--	--	--	--	--	--	--	--	--
		--	--	--	--	--	--	--	--	--	--	--	--
		--	--	--	--	--	--	--	--	--	--	--	--
		--	--	--	--	--	--	--	--	--	--	--	--
		--	--	--	--	--	--	--	--	--	--	--	--
		--	--	--	--	--	--	--	--	--	--	--	--
		--	--	--	--	--	--	--	--	--	--	--	--
		--	--	--	--	--	--	--	--	--	--	--	--
		--	--	--	--	--	--	--	--	--	--	--	--
		--	--	--	--	--	--	--	--	--	--	--	--
		--	--	--	--	--	--	--	--	--	--	--	--
		--	--	--	--	--	--	--	--	--	--	--	--
		--	--	--	--	--	--	--	--	--	--	--	--
		--	--	--	--	--	--	--	--	--	--	--	--
		--	--	--	--	--	--	--	--	--	--	--	--
		--	--	--	--	--	--	--	--	--	--	--	--
		--	--	--	--	--	--	--	--	--	--	--	--
		--	--	--	--	--	--	--	--	--	--	--	--
		--	--	--	--	--	--	--	--	--	--	--	--
		--	--	--	--	--	--	--	--	--	--	--	--
		--	--	--	--	--	--	--	--	--	--	--	--
		--	--	--	--	--	--	--	--	--	--	--	--
		--	--	--	--	--	--	--	--	--	--	--	--
		--	--	--	--	--	--	--	--	--	--	--	--
		--	--	--	--	--	--	--	--	--	--	--	--
		--	--	--	--	--	--	--	--	--	--	--	--
		--	--	--	--	--	--	--	--	--	--	--	--
		--	--	--	--	--	--	--	--	--	--	--	--
		--	--	--	--	--	--	--	--	--	--	--	--
		--	--	--	--	--	--	--	--	--	--	--	--
		--	--	--	--	--	--	--	--	--	--	--	--
		--	--	--	--	--	--	--	--	--	--	--	--
		--	--	--	--	--	--	--	--	--	--	--	--
		--	--	--	--	--	--	--	--	--	--	--	--
		--	--	--	--	--	--	--	--	--	--	--	--
		--	--	--	--	--	--	--	--	--	--	--	--
		--	--	--	--	--	--	--	--	--	--	--	--
		--	--	--	--	--	--	--	--	--	--	--	--
		--	--	--	--	--	--	--	--	--	--	--	--
		--	--	--	--	--	--	--	--	--	--	--	--
		--	--	--	--	--	--	--	--	--	--	--	--
		--	--	--	--	--	--	--	--	--	--	--	--
		--	--	--	--	--	--	--	--	--	--	--	--
		--	--	--	--	--	--	--	--	--	--	--	--
		--	--	--	--	--	--	--	--	--	--	--	--
		--	--	--	--	--	--	--	--	--	--	--	--
		--	--	--	--	--	--	--	--	--	--	--	--
		--	--	--	--	--	--	--	--	--	--	--	--
		--	--	--	--	--	--	--	--	--	--	--	--
		--	--	--	--	--	--	--	--	--	--	--	--
		--	--	--	--	--	--	--	--	--	--	--	--
		--	--	--	--	--	--	--	--	--	--	--	--
		--	--	--	--	--	--	--	--	--	--	--	--
		--	--	--	--	--	--	--	--	--	--	--	--
		--	--	--	--	--	--	--	--	--	--	--	--
		--	--	--	--	--	--	--	--	--	--	--	--
		--	--	--	--	--	--	--	--	--	--	--	--
		--	--	--	--	--	--	--	--	--	--	--	--
		--	--	--	--	--	--	--	--	--	--	--	--
		--	--	--	--	--	--	--	--	--	--	--	--
		--	--	--	--	--	--	--	--	--	--	--	--
		--	--	--	--	--	--	--	--	--	--	--	--
		--	--	--	--	--	--	--	--	--	--	--	--
		--	--	--	--	--	--	--	--	--	--	--	--
		--	--	--	--	--	--	--	--	--	--	--	--
		--	--	--	--	--	--	--	--	--	--	--	--
		--	--	--	--	--	--	--	--	--	--	--	--
		--	--	--	--	--	--	--	--	--	--	--	--
		--	--	--	--	--	--	--	--	--	--	--	--
		--	--	--	--	--	--	--	--	--	--	--	--
		--	--	--	--	--	--	--	--	--	--	--	--
		--	--	--	--	--	--	--	--	--	--	--	--
		--	--	--	--	--	--	--	--	--	--	--	--
		--	--	--	--	--	--	--	--	--	--	--	--
		--	--	--	--	--	--	--	--	--	--	--	--
		--	--	--	--	--	--	--	--	--	--	--	--
		--	--	--	--	--	--	--	--	--	--	--	--
		--	--	--	--	--	--	--	--	--	--	--	--
		--	--	--	--	--	--	--	--	--	--	--	--
		--	--	--	--	--	--	--	--	--	--	--	--
		--	--	--	--	--	--	--	--	--	--	--	--
		--	--	--	--	--	--	--	--	--	--	--	--
		--	--	--	--	--	--	--	--	--	--	--	--
		--	--	--	--	--	--	--	--	--	--	--	--
		--	--	--	--	--	--	--	--	--	--	--	--
		--	--	--	--	--	--	--	--	--	--	--	--
		--	--	--	--	--	--	--	--	--	--	--	--
		--	--	--	--	--	--	--	--	--	--	--	--
		--	--	--	--	--	--	--	--	--	--	--	--
		--	--	--	--	--	--	--	--	--	--	--	--
		--	--	--	--	--	--	--	--	--	--	--	--
		--	--	--	--	--	--	--	--	--	--	--	--
		--	--	--	--	--	--	--	--	--	--	--	--
		--	--	--	--	--	--	--	--	--	--	--	--
		--	--	--	--	--	--	--	--	--	--	--	--
		--	--	--	--	--	--	--	--	--	--	--	--
		--	--	--	--	--	--	--	--	--	--	--	--
		--	--	--	--	--	--	--	--	--	--	--	--
		--	--	--	--	--	--	--	--	--	--	--	--
		--	--	--	--	--	--	--	--	--	--	--	--
		--	--	--	--	--	--	--	--	--	--	--	--
		--	--	--	--	--	--	--	--	--	--	--	--
		--	--	--	--	--	--	--	--	--	--	--	--
		--	--	--	--	--	--	--	--	--	--	--	--
		--	--	--	--	--	--	--	--	--	--	--	--
		--	--	--	--	--	--	--	--	--	--	--	--
		--	--	--	--	--	--	--	--	--	--	--	--
		--	--	--	--	--	--	--	--	--	--	--	--
		--	--	--	--	--	--	--	--	--	--	--	--
		--	--	--	--	--	--	--	--	--	--	--	--
		--	--	--	--	--	--	--	--	--	--	--	--
		--	--	--	--	--	--	--	--	--	--	--	--
		--	--	--	--	--	--	--	--	--	--	--	--
		--	--	--	--	--	--	--	--	--	--	--	--
		--	--	--	--	--	--	--	--	--	--	--	--
		--	--	--	--	--	--	--	--	--	--	--	--
		--	--	--	--	--	--	--	--	--	--	--	--
		--	--	--	--	--	--	--	--	--	--	--	--
		--	--	--	--	--	--	--	--	--	--	--	--
		--	--	--	--	--	--	--	--	--	--	--	--
		--	--	--	--	--	--	--	--	--	--	--	--
		--	--	--	--	--	--	--	--	--	--	--	--
		--	--	--	--	--	--	--	--	--	--	--	--
		--	--	--	--	--	--	--	--	--	--	--	--
		--	--	--	--	--	--	--	--	--	--	--	--
		--	--	--	--	--	--	--	--	--	--	--	--
		--	--	--	--	--	--	--	--	--	--	--	--
		--	--	--	--	--	--	--	--	--	--	--	--
		--	--	--	--	--	--	--	--	--	--	--	--
		--	--	--	--	--	--	--	--	--	--	--	--
		--	--	--	--	--	--	--	--	--	--	--	--
		--	--	--	--	--	--	--	--	--	--	--	--
		--	--	--	--	--	--	--	--	--	--	--	--
		--	--	--	--	--	--	--	--	--	--	--	--
		--	--	--	--	--	--	--	--	--	--	--	--
		--	--	--	--	--	--	--	--	--	--	--	--
		--	--	--	--	--	--	--	--	--	--	--	--
		--	--	--	--	--	--	--	--	--	--	--	--
		--	--	--	--	--	--	--	--	--	--	--	--
		--	--	--	--	--	--	--	--	--	--	--	--
		--	--	--	--	--	--	--	--	--	--	--	--
		--	--	--	--	--	--	--	--	--	--	--	--
		--	--	--	--	--	--	--	--	--	--	--	--
		--	--	--	--	--	--	--	--	--	--	--	--
		--	--	--	--	--	--	--	--	--	--	--	--
		--	--	--	--	--	--	--	--	--	--	--	--
		--	--	--	--	--	--	--	--	--	--	--	--
		--	--	--	--	--	--	--	--	--	--	--	--
		--	--	--	--	--	--	--	--	--	--	--	--
		--	--	--	--	--	--	--	--	--	--	--	--
		--	--	--	--	--	--	--	--	--	--	--	--
		--	--	--	--	--	--	--	--	--	--	--	--
		--	--	--	--	--	--	--	--	--	--	--	--
		--	--	--	--	--	--	--	--	--	--	--	--
		--	--	--	--	--	--	--	--	--	--	--	--
		--	--	--	--	--	--	--	--	--	--	--	--
		--	--	--	--	--	--	--	--	--	--	--	--
		--	--	--	--	--	--	--	--	--	--	--	--
		--	--	--	--	--	--	--	--	--	--	--	--
		--	--	--	--	--	--	--	--	--	--	--	--
		--	--	--	--	--	--	--	--	--	--	--	--
		--	--	--	--	--	--	--	--	--	--	--	--
		--	--	--	--	--	--	--	--	--	--	--	--
		--	--	--	--	--	--	--	--	--	--	--	--
		--	--	--	--	--	--	--	--	--	--	--	--
		--	--	--	--	--	--	--	--	--	--	--	--
		--	--	--	--	--	--	--	--	--	--	--	--
		--	--	--	--	--	--	--	--	--	--	--	--
		--	--	--	--	--	--	--	--	--	--	--	--
		--	--	--	--	--	--	--	--	--	--	--	--
		--	--	--	--	--	--	--	--	--	--	--	--
		--	--	--	--	--	--	--	--	--	--	--	--
		--	--	--	--	--	--	--	--	--	--	--	--
		--	--	--	--	--	--	--	--	--	--	--	--
		--	--	--	--	--	--	--	--	--	--	--	--
		--	--	--	--	--	--	--	--	--	--	--	--
		--	--	--	--	--	--	--	--	--	--	--	--
		--	--	--	--	--	--	--	--	--	--	--	--
		--	--	--	--	--	--	--	--	--	--	--	--
		--	--	--	--	--	--	--	--	--	--	--	--
		--	--	--	--	--	--	--	--	--	--	--	--
		--	--	--	--	--	--	--	--	--	--	--	--
		--	--	--	--	--	--	--	--	--	--	--	--
		--	--	--	--	--	--	--	--	--	--	--	--
		--	--	--	--	--	--	--	--	--	--	--	--
		--	--	--	--	--	--	--	--	--	--	--	--
		--	--	--	--	--	--	--	--	--	--	--	--
		--	--	--	--	--	--	--	--	--	--	--	--
		--	--	--	--	--	--	--	--	--	--	--	--
		--	--	--	--	--	--	--	--	--	--	--	--
		--	--	--	--	--	--	--	--	--	--	--	--
		--	--	--	--	--	--	--	--	--	--	--	--
		--	--	--	--	--	--	--	--	--	--	--	--
		--	--	--	--	--	--	--	--	--	--	--	--
		--	--	--	--	--	--	--	--	--	--	--	--
		--	--	--	--	--	--	--	--	--	--	--	--
		--	--	--	--	--	--	--	--	--	--	--	--
		--	--	--	--	--	--	--	--	--	--	--	--
		--	--	--	--	--	--	--	--	--	--	--	--
		--	--	--	--	--	--	--	--	--	--	--	--
		--	--	--	--	--	--	--	--	--	--	--	--
		--	--	--	--	--	--	--	--	--	--	--	--
		--	--	--	--	--	--	--	--	--	--	--	--
		--	--	--	--	--	--	--	--	--	--	--	--
		--	--	--	--	--	--	--	--	--	--	--	--
		--	--	--	--	--	--	--	--	--	--	--	--
		--	--	--	--	--	--	--	--	--	--	--	--
		--	--	--	--	--	--	--	--	--	--	--	--
		--	--	--	--	--	--	--	--	--	--	--	--
		--	--	--	--	--	--	--	--	--	--	--	--
		--	--	--	--	--	--	--	--	--	--	--	--
		--	--	--	--	--	--	--	--	--	--	--	--
		--	--	--	--	--	--	--	--	--	--	--	--
		--	--	--	--	--	--	--	--	--	--	--	--
		--	--	--	--	--	--	--	--	--	--	--	--
		--	--	--	--	--	--	--	--	--	--	--	--
		--	--	--	--	--	--	--	--	--	--	--	--
		--	--	--	--	--	--	--	--	--	--	--	--
		--	--	--	--	--	--	--	--	--	--	--	--
		--	--	--	--	--	--	--	--	--	--	--	--
		--	--	--	--	--	--	--	--	--	--	--	--
		--	--	--	--	--	--	--	--	--	--	--	--
		--	--	--	--	--	--	--	--	--	--	--	--
		--	--	--	--	--	--	--	--	--	--	--	--
		--	--	--	--	--	--	--	--	--	--	--	--
		--	--	--	--	--	--	--	--	--	--	--	--
		--	--	--	--	--	--	--	--	--	--	--	--
		--	--	--	--	--	--	--	--	--	--	--	--
		--	--	--	--	--	--	--	--	--	--	--	--
		--	--	--	--	--	--	--	--	--	--	--	--
		--	--	--	--	--	--	--	--	--	--	--	--
		--	--	--	--	--	--	--	--	--	--	--	--
		--	--	--	--	--	--	--	--	--	--	--	--
		--	--	--	--	--	--	--	--	--	--	--	--
		--	--	--	--	--	--	--	--	--	--	--	--
		--	--	--	--	--	--	--	--	--	--	--	--
		--	--	--	--	--	--	--	--	--	--	--	--
		--	--	--	--	--	--	--	--	--	--	--	--
		--	--	--	--	--	--	--	--	--	--	--	--
		--	--	--	--	--	--	--	--	--	--	--	--
		--	--	--	--	--	--	--	--	--	--	--	--
		--	--	--	--	--	--	--	--	--	--	--	--
		--	--	--	--	--	--	--	--	--	--	--	--
		--	--	--	--	--	--	--	--	--	--	--	--
		--	--	--	--	--	--	--	--	--	--	--	--
		--	--	--	--	--	--	--	--	--	--	--	--
		--	--	--	--	--	--	--	--	--	--	--	--
		--	--	--	--	--	--	--	--	--	--	--	--
		--	--	--	--	--	--	--	--	--	--	--	--
		--	--	--	--	--	--	--	--	--	--	--	--
		--	--	--	--	--	--	--	--	--	--	--	--
		--	--	--	--	--	--	--	--	--	--	--	--
		--	--	--	--	--	--	--	--	--	--	--	--
		--	--	--	--	--	--	--	--	--	--	--	--
		--	--	--	--	--	--	--	--	--	--	--	--
		--	--	--	--	--	--	--	--	--	--	--	--
		--	--	--	--	--	--	--	--	--	--	--	--
		--	--	--	--	--	--	--	--	--	--	--	--
		--	--	--	--	--	--	--	--	--	--	--	--
		--	--	--	--	--	--	--	--	--	--	--	--
		--	--	--	--	--	--	--	--	--	--	--	--
		--	--	--	--	--	--	--	--	--	--	--	--
		--	--	--	--	--	--	--	--	--	--	--	--
		--	--	--	--	--	--	--	--	--	--	--	--
		--	--	--	--	--	--	--	--	--	--	--	--
		--	--	--	--	--	--	--	--	--	--	--	--
		--	--	--	--	--	--	--	--	--	--	--	--
		--	--	--	--	--	--	--	--	--	--	--	--
		--	--	--	--	--	--	--	--	--	--	--	--
		--	--	--	--	--	--	--	--	--	--	--	--
		--	--	--	--	--	--	--	--	--	--	--	--
		--	--	--	--	--	--	--	--	--	--	--	--
		--	--	--	--	--	--	--	--	--	--	--	--
		--	--	--	--	--	--	--	--	--	--	--	--
		--	--	--	--	--	--	--	--	--	--	--	--
		--	--	--	--	--	--	--	--	--	--	--	--
		--	--	--	--	--	--	--	--	--	--	--	--
		--	--	--	--	--	--	--	--	--	--	--	--
		--	--	--	--	--	--	--	--	--	--	--	--
		--	--	--	--	--	--	--	--	--	--	--	--
		--	--	--	--	--	--	--	--	--	--	--	--
		--	--	--	--	--	--	--	--	--	--	--	--
		--	--	--	--	--	--	--	--	--	--	--	--
		--	--	--	--	--	--	--	--	--	--	--	--
		--	--	--	--	--	--	--	--	--	--	--	--
		--	--	--	--	--	--	--	--	--	--	--	--
		--	--	--	--	--	--	--	--	--	--	--	--
		--	--	--	--	--	--	--	--	--	--	--	--
		--	--	--	--	--	--	--	--	--	--	--	--
		--	--	--	--	--	--	--	--	--	--	--	--
		--	--	--	--	--	--	--	--	--	--	--	--
		--	--	--	--	--	--	--	--	--	--	--	--
		--	--	--	--	--	--	--	--	--	--	--	--
		--	--	--	--	--	--	--	--	--	--	--	--
		--	--	--	--	--	--	--	--	--	--	--	--
		--	--	--	--	--	--	--	--	--	--	--	--
		--	--	--	--	--	--	--	--	--	--	--	--
		--	--	--	--	--	--	--	--	--	--	--	--
		--	--	--	--	--	--	--	--	--	--	--	--
		--	--	--	--	--	--	--	--	--	--	--	--
		--	--	--	--	--	--	--	--	--	--	--	--
		--	--	--	--	--	--	--	--	--	--	--	--
		--	--	--	--	--	--	--	--	--	--	--	--
		--	--	--	--	--	--	--	--	--	--	--	--
		--	--	--	--	--	--	--	--	--	--	--	--
		--	--	--	--	--	--	--	--	--	--	--	--
		--	--	--	--	--	--	--	--	--	--	--	--
		--	--	--	--	--	--	--	--	--	--	--	--
		--	--	--	--	--	--	--	--	--	--	--	--
		--	--	--	--	--	--	--	--	--	--	--	--
		--	--	--	--	--	--	--	--	--	--	--	--
		--	--	--	--	--	--	--	--	--	--	--	--
		--	--	--	--	--	--	--	--	--	--	--	--
		--	--	--	--	--	--	--	--	--	--	--	--
		--	--	--	--	--	--	--	--	--	--	--	--
		--	--	--	--	--	--	--	--	--	--	--	--
		--	--	--	--	--	--	--	--	--	--	--	--
		--	--	--	--	--	--	--	--	--	--	--	--
		--	--	--	--	--	--	--	--	--	--	--	--
		--	--	--	--	--	--	--	--	--	--	--	--
		--	--	--	--	--	--	--	--	--	--	--	--
		--	--	--	--	--	--	--	--	--	--	--	--
		--	--	--	--	--	--	--	--	--	--	--	--
		--	--	--	--	--	--	--	--	--	--	--	--
		--	--	--	--	--	--	--	--	--	--	--	--
		--	--	--	--	--	--	--	--	--	--	--	--
		--	--	--	--	--	--	--	--	--	--	--	--
		--	--	--	--	--	--	--	--	--	--	--	--
		--	--	--	--	--	--	--	--	--	--	--	--
		--	--	--	--	--	--	--	--	--	--	--	--
		--	--	--	--	--	--	--	--	--	--	--	--
		--	--	--	--	--	--	--	--	--	--	--	--
		--	--	--	--	--	--	--	--	--	--	--	--
		--	--	--	--	--	--	--	--	--	--	--	--
		--	--	--	--	--	--	--	--	--	--	--	--
		--	--	--	--	--	--	--	--	--	--	--	--
		--	--	--	--	--	--	--	--	--	--	--	--
		--	--	--	--	--	--	--	--	--	--	--	--
		--	--	--	--	--	--	--	--	--	--	--	--
		--	--	--	--	--	--	--	--	--	--	--	--
		--	--	--	--	--	--	--	--	--	--	--	--
		--	--	--	--	--	--	--	--	--	--	--	--
		--	--	--	--	--	--	--	--	--	--	--	--
		--	--	--	--	--	--	--	--	--	--	--	--
		--	--	--	--	--	--	--	--	--	--	--	--
		--	--	--	--	--	--	--	--	--	--	--	--
		--	--	--	--	--	--	--	--	--	--	--	--
		--	--	--	--	--	--	--	--	--	--	--	--
		--	--	--	--	--	--	--	--	--	--	--	--
		--	--	--	--	--	--	--	--	--	--	--	--
		--	--	--	--	--	--	--	--	--	--	--	--
		--	--	--	--	--	--	--	--	--	--	--	--
		--	--	--	--	--	--	--	--	--	--	--	--
		--	--	--	--	--	--	--	--	--	--	--	--
		--	--	--	--	--	--	--	--	--	--	--	--
		--	--	--	--	--	--	--	--	--	--	--	--
		--	--	--	--	--	--	--	--	--	--	--	--
		--	--	--	--	--	--	--	--	--	--	--	--
		--	--	--	--	--	--	--	--	--	--	--	--
		--	--	--	--	--	--	--	--	--	--	--	--
		--	--	--	--	--	--	--	--	--	--	--	--
		--	--	--	--	--	--	--	--	--	--	--	--
		--	--	--	--	--	--	--	--	--	--	--	--
		--	--	--	--	--	--	--	--	--	--	--	--
		--	--	--	--	--	--	--	--	--	--	--	--
		--	--	--	--	--	--	--	--	--	--	--	--
		--	--	--	--	--	--	--	--	--	--	--	--
		--	--	--	--	--	--	--	--	--	--	--	--
		--	--	--	--	--	--	--	--	--	--	--	--
		--	--	--	--	--	--	--	--	--	--	--	--
		--	--	--	--	--	--	--	--	--	--	--	--
		--	--	--	--	--	--	--	--	--	--	--	--
		--	--	--	--	--	--	--	--	--	--	--	--
		--	--	--	--	--	--	--	--	--	--	--	--
		--	--	--	--	--	--	--	--	--	--	--	--
		--	--	--	--	--	--	--	--	--	--	--	--
		--	--	--	--	--	--	--	--	--	--	--	--
		--	--	--	--	--	--	--	--	--	--	--	--
		--	--	--	--	--	--	--	--	--	--	--	--
		--	--	--	--	--	--	--	--	--	--	--	--
		--	--	--	--	--	--	--	--	--	--	--	--
		--	--	--	--	--	--	--	--	--	--	--	--
		--	--	--	--	--	--	--	--	--	--	--	--
		--	--	--	--	--	--	--	--	--	--	--	--
		--	--	--	--	--	--	--	--	--	--	--	--
		--	--	--	--	--	--	--	--	--	--	--	--
		--	--	--	--	--	--	--	--	--	--	--	--
		--	--	--	--	--	--	--	--	--	--	--	--
		--	--	--	--	--	--	--	--	--	--	--	--
		--	--	--	--	--	--	--	--	--	--	--	--
		--	--	--	--	--	--	--	--	--	--	--	--
		--	--	--	--	--	--	--	--	--	--	--	--
		--	--	--	--	--	--	--	--	--	--	--	--
		--	--	--	--	--	--	--	--	--	--	--	--
		--	--	--	--	--	--	--	--	--	--	--	--
		--	--	--	--	--	--	--	--	--	--	--	--
		--	--	--	--	--	--	--	--	--	--	--	--
		--	--	--	--	--	--	--	--	--	--	--	--
		--	--	--	--	--	--	--	--	--	--	--	--
		--	--	--	--	--	--	--	--	--	--	--	--
		--	--	--	--	--	--	--	--	--	--	--	--
		--	--	--	--	--	--	--	--	--	--	--	--
		--	--	--	--	--	--	--	--	--	--	--	--
		--	--	--	--	--	--	--	--	--	--	--	--
		--	--	--	--	--	--	--	--	--	--	--	--
		--	--	--	--	--	--	--	--	--	--	--	--
		--	--	--	--	--	--	--	--	--	--	--	--
		--	--	--	--	--	--	--	--	--	--	--	--
		--	--	--	--	--	--	--	--	--	--	--	--
		--	--	--	--	--	--	--	--	--	--	--	--
		--	--	--	--	--	--	--	--	--	--	--	--
		--	--	--	--	--	--	--	--	--	--	--	--
		--	--	--	--	--	--	--	--	--	--	--	--
		--	--	--	--	--	--	--	--	--	--	--	--
		--	--	--	--	--	--	--	--	--	--	--	--
		--	--	--	--	--	--	--	--	--	--	--	--
		--	--	--	--	--	--	--	--	--	--	--	--
		--	--	--	--	--	--	--	--	--	--	--	--
		--	--	--	--	--	--	--	--	--	--	--	--
		--	--	--	--	--	--	--	--	--	--	--	--
		--	--	--	--	--	--	--	--	--	--	--	--
		--	--	--	--	--	--	--	--	--	--	--	--
		--	--	--	--	--	--	--	--	--	--	--	--
		--	--	--	--	--	--	--	--	--	--	--	--
		--	--	--	--	--	--	--	--	--	--	--	--
		--	--	--	--	--	--	--	--	--	--	--	--
		--	--	--	--	--	--	--	--	--	--	--	--
		--	--	--	--	--	--	--	--	--	--	--	--
		--	--	--	--	--	--	--	--	--	--	--	--
		--	--	--	--	--	--	--	--	--	--	--	--
		--	--	--	--	--	--	--	--	--	--	--	--
		--	--	--	--	--	--	--	--	--	--	--	--
		--	--	--	--	--	--	--	--	--	--	--	--
		--	--	--	--	--	--	--	--	--	--	--	--
		--	--	--	--	--	--	--	--	--	--	--	--
		--	--	--	--	--	--	--	--	--	--	--	--
		--	--	--	--	--	--	--	--	--	--	--	--
		--	--	--	--	--	--	--	--	--	--	--	--
		--	--	--	--	--	--	--	--	--	--	--	--
		--	--	--	--	--	--	--	--	--	--	--	--
		--	--	--	--	--	--	--	--	--	--	--	--
		--	--	--	--	--	--	--	--	--	--	--	--
		--	--	--	--	--	--	--	--	--	--	--	--
		--	--	--	--	--	--	--	--	--	--	--	--
		--	--	--	--	--	--	--	--	--	--	--	--
		--	--	--	--	--	--	--	--	--	--	--	--
		--	--	--	--	--	--	--	--	--	--	--	--
		--	--	--	--	--	--	--	--	--	--	--	--
		--	--	--	--	--	--	--	--	--	--	--	--
		--	--	--	--	--	--	--	--	--	--	--	--
		--	--	--	--	--	--	--	--	--	--	--	--
		--	--	--	--	--	--	--	--	--	--	--	--
		--	--	--	--	--	--	--	--	--	--	--	--
		--	--	--	--	--	--	--	--	--	--	--	--
		--	--	--	--	--	--	--	--	--	--	--	--
		--	--	--	--	--	--	--	--	--	--	--	--
		--	--	--	--	--	--	--	--	--	--	--	--
		--	--	--	--	--	--	--	--	--	--	--	--
		--	--	--	--	--	--	--	--	--	--	--	--
		--	--	--	--	--	--	--	--	--	--	--	--
		--	--	--	--	--	--	--	--	--	--	--	--
		--	--	--	--	--	--	--	--	--	--	--	--
		--	--	--	--	--	--	--	--	--	--	--	--
		--	--	--	--	--	--	--	--	--	--	--	--
		--	--	--	--	--	--	--	--	--	--	--	--
		--	--	--	--	--	--	--	--	--	--	--	--
		--	--	--	--	--	--	--	--	--	--	--	--
		--	--	--	--	--	--	--	--	--	--	--	--
		--	--	--	--	--	--	--	--	--	--	--	--
		--	--	--	--	--	--	--	--	--	--	--	--
		--	--	--	--	--	--	--	--	--	--	--	--
		--	--	--	--	--	--	--	--	--	--	--	--
		--	--	--	--	--	--	--	--	--	--	--	--
		--	--	--	--	--	--	--	--	--	--	--	--
		--	--	--	--	--	--	--	--	--	--	--	--
		--	--	--	--	--	--	--	--	--	--	--	--
		--	--	--	--	--	--	--	--	--	--	--	--
		--	--	--	--	--	--	--	--	--	--	--	--
		--	--	--	--	--	--	--	--	--	--	--	--
		--	--	--	--	--	--	--	--	--	--	--	--
		--	--	--	--	--	--	--	--	--	--	--	--
		--	--	--	--	--	--	--	--	--	--	--	--
		--	--	--	--	--	--	--	--	--	--	--	--
		--	--	--	--	--	--	--	--	--	--	--	--
		--	--	--	--	--	--	--	--	--	--	--	--
		--	--	--	--	--	--	--	--	--	--	--	--
		--	--	--	--	--	--	--	--	--	--	--	--
		--	--	--	--	--	--	--	--	--	--	--	--
		--	--	--	--	--	--	--	--	--	--	--	--
		--	--	--	--	--	--	--	--	--	--	--	--
		--	--	--	--	--	--	--	--	--	--	--	--
		--	--	--	--	--	--	--	--	--	--	--	--
		--	--	--	--	--	--	--	--	--	--	--	--
		--	--	--	--	--	--	--	--	--	--	--	--
		--	--	--	--	--	--	--	--	--	--	--	--
		--	--	--	--	--	--	--	--	--	--	--	--
		--	--	--	--	--	--	--	--	--	--	--	--
		--	--	--	--	--	--	--	--	--	--	--	--
		--	--	--	--	--	--	--	--	--	--	--	--
		--	--	--	--	--	--	--	--	--	--	--	--
		--	--	--	--	--	--	--	--	--	--	--	--
		--	--	--	--	--	--	--	--	--	--	--	--
		--	--	--	--	--	--	--	--	--	--	--	--
		--	--	--	--	--	--	--	--	--	--	--	--
		--	--	--	--	--	--	--	--	--	--	--	--
		--	--	--	--	--	--	--	--	--	--	--	--
		--	--	--	--	--	--	--	--	--	--	--	--
		--	--	--	--	--	--	--	--	--	--	--	--
		--	--	--	--	--	--	--	--	--	--	--	--
		--	--	--	--	--	--	--	--	--	--	--	--
		--	--	--	--	--	--	--	--	--	--	--	--
		--	--	--	--	--	--	--	--	--	--	--	--
		--	--	--	--	--	--	--	--	--	--	--	--
		--	--	--	--	--	--	--	--	--	--	--	--
		--	--	--	--	--	--	--	--	--	--	--	--
		--	--	--	--	--	--	--	--	--	--	--	--
		--	--	--	--	--	--	--	--	--	--	--	--
		--	--	--	--	--	--	--	--	--	--	--	--
		--	--	--	--	--	--	--	--	--	--	--	--
		--	--	--	--	--	--	--	--	--	--	--	--
		--	--	--	--	--	--	--	--	--	--	--	--
		--	--	--	--	--	--	--	--	--	--	--	--
		--	--	--	--	--	--	--	--	--	--	--	--
		--	--	--	--	--	--	--	--	--	--	--	--
		--	--	--	--	--	--	--	--	--	--	--	--
		--	--	--	--	--	--	--	--	--	--	--	--
		--	--	--	--	--	--	--	--	--	--	--	--
		--	--	--	--	--	--	--	--	--	--	--	--
		--	--	--	--	--	--	--	--	--	--	--	--
		--	--	--	--	--	--	--	--	--	--	--	--
		--	--	--	--	--	--	--	--	--	--	--	--
		--	--	--	--	--	--	--	--	--	--	--	--
		--	--	--	--	--	--	--	--	--	--	--	--
		--	--	--	--	--	--	--	--	--	--	--	--
		--	--	--	--	--	--	--	--	--	--	--	--
		--	--	--	--	--	--	--	--	--	--	--	--
		--	--	--	--	--	--	--	--	--	--	--	--
		--	--	--	--	--	--	--	--	--	--	--	--
		--	--	--	--	--	--	--	--	--	--	--	--
		--	--	--	--	--	--	--	--	--	--	--	--
		--	--	--	--	--	--	--	--	--	--	--	--
		--	--	--	--	--	--	--	--	--	--	--	--
		--	--	--	--	--	--	--	--	--	--	--	--
		--	--	--	--	--	--	--	--	--	--	--	--
		--	--	--	--	--	--	--	--	--	--	--	--
		--	--	--	--	--	--	--	--	--	--	--	--
		--	--	--	--	--	--	--	--	--	--	--	--
		--	--	--	--	--	--	--	--	--	--	--	--
		--	--	--	--	--	--	--	--	--	--	--	--
		--	--	--	--	--	--	--	--	--	--	--	--
		--	--	--	--	--	--	--	--	--	--	--	--
		--	--	--	--	--	--	--	--	--	--	--	--
		--	--	--	--	--	--	--	--	--	--	--	--
		--	--	--	--	--	--	--	--	--	--	--	--
		--	--	--	--	--	--	--	--	--	--	--	--
		--	--	--	--	--	--	--	--	--	--	--	--
		--	--	--	--	--	--	--	--	--	--	--	--
		--	--	--	--	--	--	--	--	--	--	--	--
		--	--	--	--	--	--	--	--	--	--	--	--
		--	--	--	--	--	--	--	--	--	--	--	--
		--	--	--	--	--	--	--	--	--	--	--	--
		--	--	--	--	--	--	--	--	--	--	--	--
		--	--	--	--	--	--	--	--	--	--	--	--
		--	--	--	--	--	--	--	--	--	--	--	--
		--	--	--	--	--	--	--	--	--	--	--	--
		--	--	--	--	--	--	--	--	--	--	--	--
		--	--	--	--	--	--	--	--	--	--	--	--
		--	--	--	--	--	--	--	--	--	--	--	--
		--	--	--	--	--	--	--	--	--	--	--	--
		--	--	--	--	--	--	--	--	--	--	--	--
		--	--	--	--	--	--	--	--	--	--	--	--
		--	--	--	--	--	--	--	--	--	--	--	--
		--	--	--	--	--	--	--	--	--	--	--	--
		--	--	--	--	--	--	--	--	--	--	--	--
		--	--	--	--	--	--	--	--	--	--	--	--
		--	--	--	--	--	--	--	--	--	--	--	--
		--	--	--	--	--	--	--	--	--	--	--	--
		--	--	--	--	--	--	--	--	--	--	--	--
		--	--	--	--	--	--	--	--	--	--	--	--
		--	--	--	--	--	--	--	--	--	--	--	--
		--	--	--	--	--	--	--	--	--	--	--	--
		--	--	--	--	--	--	--	--	--	--	--	--
		--	--	--	--	--	--	--	--	--	--	--	--
		--	--	--	--	--	--	--	--	--	--	--	--
		--	--	--	--	--	--	--	--	--	--	--	--
		--	--	--	--	--	--	--	--	--	--	--	--
		--	--	--	--	--	--	--	--	--	--	--	--
		--	--	--	--	--	--	--	--	--	--	--	--
		--	--	--	--	--	--	--	--	--	--	--	--
		--	--	--	--	--	--	--	--	--	--	--	--
		--	--	--	--	--	--	--	--	--	--	--	--
		--	--	--	--	--	--	--	--	--	--	--	--
		--	--	--	--	--	--	--	--	--	--	--	--
		--	--	--	--	--	--	--	--	--	--	--	--
		--	--	--	--	--	--	--	--	--	--	--	--
		--	--	--	--	--	--	--	--	--	--	--	--
		--	--	--	--	--	--	--	--	--	--	--	--
		--	--	--	--	--	--	--	--	--	--	--	--
		--	--	--	--	--	--	--	--	--	--	--	--
		--	--	--	--	--	--	--	--	--	--	--	--
		--	--	--	--	--	--	--	--	--	--	--	--
		--	--	--	--	--	--	--	--	--	--	--	--
		--	--	--	--	--	--	--	--	--	--	--	--
		--	--	--	--	--	--	--	--	--	--	--	--
		--	--	--	--	--	--	--	--	--	--	--	--
		--	--	--	--	--	--	--	--	--	--	--	--
		--	--	--	--	--	--	--	--	--	--	--	--
		--	--	--	--	--	--	--	--	--	--	--	--
		--	--	--	--	--	--	--	--	--	--	--	--
		--	--	--	--	--	--	--	--	--	--	--	--
		--	--	--	--	--	--	--	--	--	--	--	--
		--	--	--	--	--	--	--	--	--	--	--	--
		--	--	--	--	--	--	--	--	--	--	--	--
		--	--	--	--	--	--	--	--	--	--	--	--
		--	--	--	--	--	--	--	--	--	--	--	--
		--	--	--	--	--	--	--	--	--	--	--	--
		--	--	--	--	--	--	--	--	--	--	--	--
		--	--	--	--	--	--	--	--	--	--	--	--
		--	--	--	--	--	--	--	--	--	--	--	--
		--	--	--	--	--	--	--	--	--	--	--	--
		--	--	--	--	--	--	--	--	--	--	--	--
		--	--	--	--	--	--	--	--	--	--	--	--
		--	--	--	--	--	--	--	--	--	--	--	--
		--	--	--	--	--	--	--	--	--	--	--	--
		--	--	--	--	--	--	--	--	--	--	--	--
		--	--	--	--	--	--	--	--	--	--	--	--
		--	--	--	--	--	--	--	--	--	--	--	--
		--	--	--	--	--	--	--	--	--	--	--	--
		--	--	--	--	--	--	--	--	--	--	--	--
		--	--	--	--	--	--	--	--	--	--	--	--
		--	--	--	--	--	--	--	--	--	--	--	--
		--	--	--	--	--	--	--	--	--	--	--	--
		--	--	--	--	--	--	--	--	--	--	--	--
		--	--	--	--	--	--	--	--	--	--	--	--
		--	--	--	--	--	--	--	--	--	--	--	--
		--	--	--	--	--	--	--	--	--	--	--	--
		--	--	--	--	--	--	--	--	--	--	--	--
		--	--	--	--	--	--	--	--	--	--	--	--
		--	--	--	--	--	--	--	--	--	--	--	--
		--	--	--	--	--	--	--	--	--	--	--	--
		--	--	--	--	--	--	--	--	--	--	--	--
		--	--	--	--	--	--	--	--	--	--	--	--
		--	--	--	--	--	--	--	--	--	--	--	--
		--	--	--	--	--	--	--	--	--	--	--	--
		--	--	--	--	--	--	--	--	--	--	--	--
		--	--	--	--	--	--	--	--	--	--	--	--
		--	--	--	--	--	--	--	--	--	--	--	--
		--	--	--	--	--	--	--	--	--	--	--	--
		--	--	--	--	--	--	--	--	--	--	--	--
		--	--	--	--	--	--	--	--	--	--	--	--
		--	--	--	--	--	--	--	--	--	--	--	--
		--	--	--	--	--	--	--	--	--	--	--	--
		--	--	--	--	--	--	--	--	--	--	--	--
		--	--	--	--	--	--	--	--	--	--	--	--
		--	--	--	--	--	--	--	--	--	--	--	--
		--	--	--	--	--	--	--	--	--	--	--	--
		--	--	--	--	--	--	--	--	--	--	--	--
		--	--	--	--	--	--	--	--	--	--	--	--
		--	--	--	--	--	--	--	--	--	--	--	--
		--	--	--	--	--	--	--	--	--	--	--	--
		--	--	--	--	--	--	--	--	--	--	--	--
		--	--	--	--	--	--	--	--	--	--	--	--
		--	--	--	--	--	--	--	--	--	--	--	--
		--	--	--	--	--	--	--	--	--	--	--	--
		--	--	--	--	--	--	--	--	--	--	--	--
		--	--	--	--	--	--	--	--	--	--	--	--
		--	--	--	--	--	--	--	--	--	--	--	--
		--	--	--	--	--	--	--	--	--	--	--	--
		--	--	--	--	--	--	--	--	--	--	--	--
		--	--	--	--	--	--	--	--	--	--	--	--
		--	--	--	--	--	--	--	--	--	--	--	--
		--	--	--	--	--	--	--	--	--	--	--	--
		--	--	--	--	--	--	--	--	--	--	--	--
		--	--	--	--	--	--	--	--	--	--	--	--
		--	--	--	--	--	--	--	--	--	--	--	--
		--	--	--	--	--	--	--	--	--	--	--	--
		--	--	--	--	--	--	--	--	--	--	--	--
		--	--	--	--	--	--	--	--	--	--	--	--
		--	--	--	--	--	--	--	--	--	--	--	--
		--	--	--	--	--	--	--	--	--	--	--	--
		--	--	--	--	--	--	--	--	--	--	--	--
		--	--	--	--	--	--	--	--	--	--	--	--
		--	--	--	--	--	--	--	--	--	--	--	--
		--	--	--	--	--	--	--	--	--	--	--	--
		--	--	--	--	--	--	--	--	--	--	--	--
		--	--	--	--	--	--	--	--	--	--	--	--
		--	--	--	--	--	--	--	--	--	--	--	--
		--	--	--	--	--	--	--	--	--	--	--	--
		--	--	--	--	--	--	--	--	--	--	--	--
		--	--	--	--	--	--	--	--	--	--	--	--
		--	--	--	--	--	--	--	--	--	--	--	--
		--	--	--	--	--	--	--	--	--	--	--	--
		--	--	--	--	--	--	--	--	--	--	--	--
		--	--	--	--	--	--	--	--	--	--	--	--
		--	--	--	--	--	--	--	--	--	--	--	--
		--	--	--	--	--	--	--	--	--	--	--	--
		--	--	--	--	--	--	--	--	--	--	--	--
		--	--	--	--	--	--	--	--	--	--	--	--
		--	--	--	--	--	--	--	--	--	--	--	--
		--	--	--	--	--	--	--	--	--	--	--	--
		--	--	--	--	--	--	--	--	--	--	--	--
		--	--	--	--	--	--	--	--	--	--	--	--
		--	--	--	--	--	--	--	--	--	--	--	--
		--	--	--	--	--	--	--	--	--	--	--	--
		--	--	--	--	--	--	--	--	--	--	--	--
		--	--	--	--	--	--	--	--	--	--	--	--
		--	--	--	--	--	--	--	--	--	--	--	--
		--	--	--	--	--	--	--	--	--	--	--	--
		--	--	--	--	--	--	--	--	--	--	--	--
		--	--	--	--	--	--	--	--	--	--	--	--
		--	--	--	--	--	--	--	--	--	--	--	--
		--	--	--	--	--	--	--	--	--	--	--	--
		--	--	--	--	--	--	--	--	--	--	--	--
		--	--	--	--	--	--	--	--	--	--	--	--
		--	--	--	--	--	--	--	--	--	--	--	--
		--	--	--	--	--	--	--	--	--	--	--	--
		--	--	--	--	--	--	--	--	--	--	--	--
		--	--	--	--	--	--	--	--	--	--	--	--
		--	--	--	--	--	--	--	--	--	--	--	--
		--	--	--	--	--	--	--	--	--	--	--	--
		--	--	--	--	--	--	--	--	--	--	--	--
		--	--	--	--	--	--	--	--	--	--	--	--
		--	--	--	--	--	--	--	--	--	--	--	--
		--	--	--	--	--	--	--	--	--	--	--	--
		--	--	--	--	--	--	--	--	--	--	--	--
		--	--	--	--	--	--	--	--	--	--	--	--
		--	--	--	--	--	--	--	--	--	--	--	--
		--	--	--	--	--	--	--	--	--	--	--	--
		--	--	--	--	--	--	--	--	--	--	--	--
		--	--	--	--	--	--	--	--	--	--	--	--
		--	--	--	--	--	--	--	--	--	--	--	--
		--	--	--	--	--	--	--	--	--	--	--	--
		--	--	--	--	--	--	--	--	--	--	--	--
		--	--	--	--	--	--	--	--	--	--	--	--
		--	--	--	--	--	--	--	--	--	--	--	--
		--	--	--	--	--	--	--	--	--	--	--	--
		--	--	--	--	--	--	--	--	--	--	--	--
		--	--	--	--	--	--	--	--	--	--	--	--
		--	--	--	--	--	--	--	--	--	--	--	--
		--	--	--	--	--	--	--	--	--	--	--	--
		--	--	--	--	--	--	--	--	--	--	--	--
		--	--	--	--	--	--	--	--	--	--	--	--
		--	--	--	--	--	--	--	--	--	--	--	--
		--	--	--	--	--	--	--	--	--	--	--	--
		--	--	--	--	--	--	--	--	--	--	--	--
		--	--	--	--	--	--	--	--	--	--	--	--
		--	--	--	--	--	--	--	--	--	--	--	--
		--	--	--	--	--	--	--	--	--	--	--	--
		--	--	--	--	--	--	--	--	--	--	--	--
		--	--	--	--	--	--	--	--	--	--	--	--
		--	--	--	--	--	--	--	--	--	--	--	--
		--	--	--	--	--	--	--	--	--	--	--	--
		--	--	--	--	--	--	--	--	--	--	--	--
		--	--	--	--	--	--	--	--	--	--	--	--
		--	--	--	--	--	--	--	--	--	--	--	--
		--	--	--	--	--	--	--	--	--	--	--	--
		--	--	--	--	--	--	--	--	--	--	--	--
		--	--	--	--	--	--	--	--	--	--	--	--
		--	--	--	--	--	--	--	--	--	--	--	--
		--	--	--	--	--	--	--	--	--	--	--	--
		--	--	--	--	--	--	--	--	--	--	--	--
		--	--	--	--	--	--	--	--	--	--	--	--
		--	--	--	--	--	--	--	--	--	--	--	--
		--	--	--	--	--	--	--	--	--	--	--	--
		--	--	--	--	--	--	--	--	--	--	--	--
		--	--	--	--	--	--	--	--	--	--	--	--
		--	--	--	--	--	--	--	--	--	--	--	--
		--	--	--	--	--	--	--	--	--	--	--	--
		--	--	--	--	--	--	--	--	--	--	--	--
		--	--	--	--	--	--	--	--	--	--	--	--
		--	--	--	--	--	--	--	--	--	--	--	--
		--	--	--	--	--	--	--	--	--	--	--	--
		--	--	--	--	--	--	--	--	--	--	--	--
		--	--	--	--	--	--	--	--	--	--	--	--
		--	--	--	--	--	--	--	--	--	--	--	--
		--	--	--	--	--	--	--	--	--	--	--	--
		--	--	--	--	--	--	--	--	--	--	--	--
		--	--	--	--	--	--	--	--	--	--	--	--
		--	--	--	--	--	--	--	--	--	--	--	--
		--	--	--	--	--	--	--	--	--	--	--	--
		--	--	--	--	--	--	--	--	--	--	--	--
		--	--	--	--	--	--	--	--	--	--	--	--
		--	--	--	--	--	--	--	--	--	--	--	--
		--	--	--	--	--	--	--	--	--	--	--	--
		--	--	--	--	--	--	--	--	--	--	--	--
		--	--	--	--	--	--	--	--	--	--	--	--
		--	--	--	--	--	--	--	--	--	--	--	--
		--	--	--	--	--	--	--	--	--	--	--	--
		--	--	--	--	--	--	--	--	--	--	--	--
		--	--	--	--	--	--	--	--	--	--	--	--
		--	--	--	--	--	--	--	--	--	--	--	--
		--	--	--	--	--	--	--	--	--	--	--	--
		--	--	--	--	--	--	--	--	--	--	--	--
		--	--	--	--	--	--	--	--	--	--	--	--
		--	--	--	--	--	--	--	--	--	--	--	--
		--	--	--	--	--	--	--	--	--	--	--	--
		--	--	--	--	--	--	--	--	--	--	--	--
		--	--	--	--	--	--	--	--	--	--	--	--
		--	--	--	--	--	--	--	--	--	--	--	--
		--	--	--	--	--	--	--	--	--	--	--	--
		--	--	--	--	--	--	--	--	--	--	--	--
		--	--	--	--	--	--	--	--	--	--	--	--
		--	--	--	--	--	--	--	--	--	--	--	--
		--	--	--	--	--	--	--	--	--	--	--	--
		--	--	--	--	--	--	--	--	--	--	--	--
		--	--	--	--	--	--	--	--	--	--	--	--
		--	--	--	--	--	--	--	--	--	--	--	--
		--	--	--	--	--	--	--	--	--	--	--	--
		--	--	--	--	--	--	--	--	--	--	--	--
		--	--	--	--	--	--	--	--	--	--	--	--
		--	--	--	--	--	--	--	--	--	--	--	--
		--	--	--	--	--	--	--	--	--	--	--	--
		--	--	--	--	--	--	--	--	--	--	--	--
		--	--	--	--	--	--	--	--	--	--	--	--
		--	--	--	--	--	--	--	--	--	--	--	--
		--	--	--	--	--	--	--	--	--	--	--	--
		--	--	--	--	--	--	--	--	--	--	--	--
		--	--	--	--	--	--	--	--	--	--	--	--
		--	--	--	--	--	--	--	--	--	--	--	--
		--	--	--	--	--	--	--	--	--	--	--	--
		--	--	--	--	--	--	--	--	--	--	--	--
		--	--	--	--	--	--	--	--	--	--	--	--
		--	--	--	--	--	--	--	--	--	--	--	--
		--	--	--	--	--	--	--	--	--	--	--	--
		--	--	--	--	--	--	--	--	--	--	--	--
		--	--	--	--	--	--	--	--	--	--	--	--
		--	--	--	--	--	--	--	--	--	--	--	--
		--	--	--	--	--	--	--	--	--	--	--	--
		--	--	--	--	--	--	--	--	--	--	--	--
		--	--	--	--	--	--	--	--	--	--	--	--
		--	--	--	--	--	--	--	--	--	--	--	--
		--	--	--	--	--	--	--	--	--	--	--	--
		--	--	--	--	--	--	--	--	--	--	--	--
		--	--	--	--	--	--	--	--	--	--	--	--
		--	--	--	--	--	--	--	--	--	--	--	--
		--	--	--	--	--	--	--	--	--	--	--	--
		--	--	--	--	--	--	--	--	--	--	--	--
		--	--	--	--	--	--	--	--	--	--	--	--
		--	--	--	--	--	--	--	--	--	--	--	--
		--	--	--	--	--	--	--	--	--	--	--	--
		--	--	--	--	--	--	--	--	--	--	--	--
		--	--	--	--	--	--	--	--	--	--	--	--
		--	--	--	--	--	--	--	--	--	--	--	--
		--	--	--	--	--	--	--	--	--	--	--	--
		--	--	--	--	--	--	--	--	--	--	--	--
		--	--	--	--	--	--	--	--	--	--	--	--
		--	--	--	--	--	--	--	--	--	--	--	--
		--	--	--	--	--	--	--	--	--	--	--	--
		--	--	--	--	--	--	--	--	--	--	--	--
		--	--	--	--	--	--	--	--	--	--	--	--
		--	--	--	--	--	--	--	--	--	--	--	--
		--	--	--	--	--	--	--	--	--	--	--	--
		--	--	--	--	--	--	--	--	--	--	--	--
		--	--	--	--	--	--	--	--	--	--	--	--
		--	--	--	--	--	--	--	--	--	--	--	--
		--	--	--	--	--	--	--	--	--	--	--	--
		--	--	--	--	--	--	--	--	--	--	--	--
		--	--	--	--	--	--	--	--	--	--	--	--
		--	--	--	--	--	--	--	--	--	--	--	--
		--	--	--	--	--	--	--	--	--	--	--	--
		--	--	--	--	--	--	--	--	--	--	--	--
		--	--	--	--	--	--	--	--	--	--	--	--
		--	--	--	--	--	--	--	--	--	--	--	--
		--	--	--	--	--	--	--	--	--	--	--	--
		--	--	--	--	--	--	--	--	--	--	--	--
		--	--	--	--	--	--	--	--	--	--	--	--
		--	--	--	--	--	--	--	--	--	--	--	--
		--	--	--	--	--	--	--	--	--	--	--	--
		--	--	--	--	--	--	--	--	--	--	--	--
		--	--	--	--	--	--	--	--	--	--	--	--
		--	--	--	--	--	--	--	--	--	--	--	--
		--	--	--	--	--	--	--	--	--	--	--	--
		--	--	--	--	--	--	--	--	--	--	--	--
		--	--	--	--	--	--	--	--	--	--	--	--
		--	--	--	--	--	--	--	--	--	--	--	--
		--	--	--	--	--	--	--	--	--	--	--	--
		--	--	--	--	--	--	--	--	--	--	--	--
		--	--	--	--	--	--	--	--	--	--	--	--
		--	--	--	--	--	--	--	--	--	--	--	--
		--	--	--	--	--	--	--	--	--	--	--	--
		--	--	--	--	--	--	--	--	--	--	--	--
		--	--	--	--	--	--	--	--	--	--	--	--
		--	--	--	--	--	--	--	--	--	--	--	--
		--	--	--	--	--	--	--	--	--	--	--	--
		--	--	--	--	--	--	--	--	--	--	--	--
		--	--	--	--	--	--	--	--	--	--	--	--
		--	--	--	--	--	--	--	--	--	--	--	--
		--	--	--	--	--	--	--	--	--	--	--	--
		--	--	--	--	--	--	--	--	--	--	--	--
		--	--	--	--	--	--	--	--	--	--	--	--
		--	--	--	--	--	--	--	--	--	--	--	--
		--	--	--	--	--	--	--	--	--	--	--	--
		--	--	--	--	--	--	--	--	--	--	--	--
		--	--	--	--	--	--	--	--	--	--	--	--
		--	--	--	--	--	--	--	--	--	--	--	--
		--	--	--	--	--	--	--	--	--	--	--	--
		--	--	--	--	--	--	--	--	--	--	--	--
		--	--	--	--	--	--	--	--	--	--	--	--
		--	--	--	--	--	--	--	--	--	--	--	--
		--	--	--	--	--	--	--	--	--	--	--	--
		--	--	--	--	--	--	--	--	--	--	--	--
		--	--	--	--	--	--	--	--	--	--	--	--
		--	--	--	--	--	--	--	--	--	--	--	--
		--	--	--	--	--	--	--	--	--	--	--	--
		--	--	--	--	--	--	--	--	--	--	--	--
		--	--	--	--	--	--	--	--	--	--	--	--
		--	--	--	--	--	--	--	--	--	--	--	--
		--	--	--	--	--	--	--	--	--	--	--	--
		--	--	--	--	--	--	--	--	--	--	--	--
		--	--	--	--	--	--	--	--	--	--	--	--
		--	--	--	--	--	--	--	--	--	--	--	--
		--	--	--	--	--	--	--	--	--	--	--	--
		--	--	--	--	--	--	--	--	--	--	--	--
		--	--	--	--	--	--	--	--	--	--	--	--
		--	--	--	--	--	--	--	--	--	--	--	--
		--	--	--	--	--	--	--	--	--	--	--	--
		--	--	--	--	--	--	--	--	--	--	--	--
		--	--	--	--	--	--	--	--	--	--	--	--
		--	--	--	--	--	--	--	--	--	--	--	--
		--	--	--	--	--	--	--	--	--	--	--	--
		--	--	--	--	--	--	--	--	--	--	--	--
		--	--	--	--	--	--	--	--	--	--	--	--
		--	--	--	--	--	--	--	--	--	--	--	--
		--	--	--	--	--	--	--	--	--	--	--	--
		--	--	--	--	--	--	--	--	--	--	--	--
		--	--	--	--	--	--	--	--	--	--	--	--
		--	--	--	--	--	--	--	--	--	--	--	--
		--	--	--	--	--	--	--	--	--	--	--	--
		--	--	--	--	--	--	--	--	--	--	--	--
		--	--	--	--	--	--	--	--	--	--	--	--
		--	--	--	--	--	--	--	--	--	--	--	--
		--	--	--	--	--	--	--	--	--	--	--	--
		--	--	--	--	--	--	--	--	--	--	--	--
		--	--	--	--	--	--	--	--	--	--	--	--
		--	--	--	--	--	--	--	--	--	--	--	--
		--	--	--	--	--	--	--	--	--	--	--	--
		--	--	--	--	--	--	--	--	--	--	--	--
		--	--	--	--	--	--	--	--	--	--	--	--
		--	--	--	--	--	--	--	--	--	--	--	--
		--	--	--	--	--	--	--	--	--	--	--	--
		--	--	--	--	--	--	--	--	--	--	--	--
		--	--	--	--	--	--	--	--	--	--	--	--
		--	--	--	--	--	--	--	--	--	--	--	--
		--	--	--	--	--	--	--	--	--	--	--	--
		--	--	--	--	--	--	--	--	--	--	--	--
		--	--	--	--	--	--	--	--	--	--	--	--
		--	--	--	--	--	--	--	--	--	--	--	--
		--	--	--	--	--	--	--	--	--	--	--	--
		--	--	--	--	--	--	--	--	--	--	--	--
		--	--	--	--	--	--	--	--	--	--	--	--
		--	--	--	--	--	--	--	--	--	--	--	--
		--	--	--	--	--	--	--	--	--	--	--	--
		--	--	--	--	--	--	--	--	--	--	--	--
		--	--	--	--	--	--	--	--	--	--	--	--
		--	--	--	--	--	--	--	--	--	--	--	--
		--	--	--	--	--	--	--	--	--	--	--	--
		--	--	--	--	--	--	--	--	--	--	--	--
		--	--	--	--	--	--	--	--	--	--	--	--
		--	--	--	--	--	--	--	--	--	--	--	--
		--	--	--	--	--	--	--	--	--	--	--	--
		--	--	--	--	--	--	--	--	--	--	--	--
		--	--	--	--	--	--	--	--	--	--	--	--
		--	--	--	--	--	--	--	--	--	--	--	--
		--	--	--	--	--	--	--	--	--	--	--	--
		--	--	--	--	--	--	--	--	--	--	--	--
		--	--	--	--	--	--	--	--	--	--	--	--
		--	--	--	--	--	--	--	--	--	--	--	--
		--	--	--	--	--	--	--	--	--	--	--	--
		--	--	--	--	--	--	--	--	--	--	--	--
		--	--	--	--	--	--	--	--	--	--	--	--
		--	--	--	--	--	--	--	--	--	--	--	--
		--	--	--	--	--	--	--	--	--	--	--	--
		--	--	--	--	--	--	--	--	--	--	--	--
		--	--	--	--	--	--	--	--	--	--	--	--
		--	--	--	--	--	--	--	--	--	--	--	--
		--	--	--	--	--	--	--	--	--	--	--	--
		--	--	--	--	--	--	--	--	--	--	--	--
		--	--	--	--	--	--	--	--	--	--	--	--
		--	--	--	--	--	--	--	--	--	--	--	--
		--	--	--	--	--	--	--	--	--	--	--	--
		--	--	--	--	--	--	--	--	--	--	--	--
		--	--	--	--	--	--	--	--	--	--	--	--
		--	--	--	--	--	--	--	--	--	--	--	--
		--	--	--	--	--	--	--	--	--	--	--	--
		--	--	--	--	--	--	--	--	--	--	--	--
		--	--	--	--	--	--	--	--	--	--	--	--
		--	--	--	--	--	--	--	--	--	--	--	--
		--	--	--	--	--	--	--	--	--	--	--	--
		--	--	--	--	--	--	--	--	--	--	--	--
		--	--	--	--	--	--	--	--	--	--	--	--
		--	--	--	--	--	--	--	--	--	--	--	--
		--	--	--	--	--	--	--	--	--	--	--	--
		--	--	--	--	--	--	--	--	--	--	--	--
		--	--	--	--	--	--	--	--	--	--	--	--
		--	--	--	--	--	--	--	--	--	--	--	--
		--	--	--	--	--	--	--	--	--	--	--	--
		--	--	--	--	--	--	--	--	--	--	--	--
		--	--	--	--	--	--	--	--	--	--	--	--
		--	--	--	--	--	--	--	--	--	--	--	--
		--	--	--	--	--	--	--	--	--	--	--	--
		--	--	--	--	--	--	--	--	--	--	--	--
		--	--	--	--	--	--	--	--	--	--	--	--
		--	--	--	--	--	--	--	--	--	--	--	--
		--	--	--	--	--	--	--	--	--	--	--	--
		--	--	--	--	--	--	--	--	--	--	--	--
		--	--	--	--	--	--	--	--	--	--	--	--
		--	--	--	--	--	--	--	--	--	--	--	--
		--	--	--	--	--	--	--	--	--	--	--	--
		--	--	--	--	--	--	--	--	--	--	--	--
		--	--	--	--	--	--	--	--	--	--	--	--
		--	--	--	--	--	--	--	--	--	--	--	--
		--	--	--	--	--	--	--	--	--	--	--	--
		--	--	--	--	--	--	--	--	--	--	--	--
		--	--	--	--	--	--	--	--	--	--	--	--
		--	--	--	--	--	--	--	--	--	--	--	--
		--	--	--	--	--	--	--	--	--	--	--	--
		--	--	--	--	--	--	--	--	--	--	--	--
		--	--	--	--	--	--	--	--	--	--	--	--
		--	--	--	--	--	--	--	--	--	--	--	--
		--	--	--	--	--	--	--	--	--	--	--	--
		--	--	--	--	--	--	--	--	--	--	--	--
		--	--	--	--	--	--	--	--	--	--	--	--
		--	--	--	--	--	--	--	--	--	--	--	--
		--	--	--	--	--	--	--	--	--	--	--	--
		--	--	--	--	--	--	--	--	--	--	--	--
		--	--	--	--	--	--	--	--	--	--	--	--
		--	--	--	--	--	--	--	--	--	--	--	--
		--	--	--	--	--	--	--	--	--	--	--	--
		--	--	--	--	--	--	--	--	--	--	--	--
		--	--	--	--	--	--	--	--	--	--	--	--
		--	--	--	--	--	--	--	--	--	--	--	--
		--	--	--	--	--	--	--	--	--	--	--	--
		--	--	--	--	--	--	--	--	--	--	--	--
		--	--	--	--	--	--	--	--	--	--	--	--
		--	--	--	--	--	--	--	--	--	--	--	--
		--	--	--	--	--	--	--	--	--	--	--	--
		--	--	--	--	--	--	--	--	--	--	--	--
		--	--	--	--	--	--	--	--	--	--	--	--
		--	--	--	--	--	--	--	--	--	--	--	--
		--	--	--	--	--	--	--	--	--	--	--	--
		--	--	--	--	--	--	--	--	--	--	--	--
		--	--	--	--	--	--	--	--	--	--	--	--
		--	--	--	--	--	--	--	--	--	--	--	--
		--	--	--	--	--	--	--	--	--	--	--	--
		--	--	--	--	--	--	--	--	--	--	--	--
		--	--	--	--	--	--	--	--	--	--	--	--
		--	--	--	--	--	--	--	--	--	--	--	--
		--	--	--	--	--	--	--	--	--	--	--	--
		--	--	--	--	--	--	--	--	--	--	--	--
		--	--	--	--	--	--	--	--	--	--	--	--
		--	--	--	--	--	--	--	--	--	--	--	--
		--	--	--	--	--	--	--	--	--	--	--	--
		--	--	--	--	--	--	--	--	--	--	--	--
		--	--	--	--	--	--	--	--	--	--	--	--
		--	--	--	--	--	--	--	--	--	--	--	--
		--	--	--	--	--	--	--	--	--	--	--	--
		--	--	--	--	--	--	--	--	--	--	--	--
		--	--	--	--	--	--	--	--	--	--	--	--
		--	--	--	--	--	--	--	--	--	--	--	--
		--	--	--	--	--	--	--	--	--	--	--	--
		--	--	--	--	--	--	--	--	--	--	--	--
		--	--	--	--	--	--	--	--	--	--	--	--
		--	--	--	--	--	--	--	--	--	--	--	--
		--	--	--	--	--	--	--	--	--	--	--	--
		--	--	--	--	--	--	--	--	--	--	--	--
		--	--	--	--	--	--	--	--	--	--	--	--
		--	--	--	--	--	--	--	--	--	--	--	--
		--	--	--	--	--	--	--	--	--	--	--	--
		--	--	--	--	--	--	--	--	--	--	--	--
		--	--	--	--	--	--	--	--	--	--	--	--
		--	--	--	--	--	--	--	--	--	--	--	--
		--	--	--	--	--	--	--	--	--	--	--	--
		--	--	--	--	--	--	--	--	--	--	--	--
		--	--	--	--	--	--	--	--	--	--	--	--
		--	--	--	--	--	--	--	--	--	--	--	--
		--	--	--	--	--	--	--	--	--	--	--	--
		--	--	--	--	--	--	--	--	--	--	--	--
		--	--	--	--	--	--	--	--	--	--	--	--
		--	--	--	--	--	--	--	--	--	--	--	--
		--	--	--	--	--	--	--	--	--	--	--	--
		--	--	--	--	--	--	--	--	--	--	--	--
		--	--	--	--	--	--	--	--	--	--	--	--
		--	--	--	--	--	--	--	--	--	--	--	--
		--	--	--	--	--	--	--	--	--	--	--	--
		--	--	--	--	--	--	--	--	--	--	--	--
		--	--	--	--	--	--	--	--	--	--	--	--
		--	--	--	--	--	--	--	--	--	--	--	--
		--	--	--	--	--	--	--	--	--	--	--	--
		--	--	--	--	--	--	--	--	--	--	--	--
		--	--	--	--	--	--	--	--	--	--	--	--
		--	--	--	--	--	--	--	--	--	--	--	--
		--	--	--	--	--	--	--	--	--	--	--	--
		--	--	--	--	--	--	--	--	--	--	--	--
		--	--	--	--	--	--	--	--	--	--	--	--
		--	--	--	--	--	--	--	--	--	--	--	--
		--	--	--	--	--	--	--	--	--	--	--	--
		--	--	--	--	--	--	--	--	--	--	--	--
		--	--	--	--	--	--	--	--	--	--	--	--
		--	--	--	--	--	--	--	--	--	--	--	--
		--	--	--	--	--	--	--	--	--	--	--	--
		--	--	--	--	--	--	--	--	--	--	--	--
		--	--	--	--	--	--	--	--	--	--	--	--
		--	--	--	--	--	--	--	--	--	--	--	--
		--	--	--	--	--	--	--	--	--	--	--	--
		--	--	--	--	--	--	--	--	--	--	--	--
		--	--	--	--	--	--	--	--	--	--	--	--
		--	--	--	--	--	--	--	--	--	--	--	--
		--	--	--	--	--	--	--	--	--	--	--	--
		--	--	--	--	--	--	--	--	--	--	--	--
		--	--	--	--	--	--	--	--	--	--	--	--
		--	--	--	--	--	--	--	--	--	--	--	--
		--	--	--	--	--	--	--	--	--	--	--	--
		--	--	--	--	--	--	--	--	--	--	--	--
		--	--	--	--	--	--	--	--	--	--	--	--
		--	--	--	--	--	--	--	--	--	--	--	--
		--	--	--	--	--	--	--	--	--	--	--	--
		--	--	--	--	--	--	--	--	--	--	--	--
		--	--	--	--	--	--	--	--	--	--	--	--
		--	--	--	--	--	--	--	--	--	--	--	--
		--	--	--	--	--	--	--	--	--	--	--	--
		--	--	--	--	--	--	--	--	--	--	--	--
		--	--	--	--	--	--	--	--	--	--	--	--
		--	--	--	--	--	--	--	--	--	--	--	--
		--	--	--	--	--	--	--	--	--	--	--	--
		--	--	--	--	--	--	--	--	--	--	--	--
		--	--	--	--	--	--	--	--	--	--	--	--
		--	--	--	--	--	--	--	--	--	--	--	--
		--	--	--	--	--	--	--	--	--	--	--	--
		--	--	--	--	--	--	--	--	--	--	--	--
		--	--	--	--	--	--	--	--	--	--	--	--
		--	--	--	--	--	--	--	--	--	--	--	--
		--	--	--	--	--	--	--	--	--	--	--	--
		--	--	--	--	--	--	--	--	--	--	--	--
		--	--	--	--	--	--	--	--	--	--	--	--
		--	--	--	--	--	--	--	--	--	--	--	--
		--	--	--	--	--	--	--	--	--	--	--	--
		--	--	--	--	--	--	--	--	--	--	--	--
		--	--	--	--	--	--	--	--	--	--	--	--
		--	--	--	--	--	--	--	--	--	--	--	--
		--	--	--	--	--	--	--	--	--	--	--	--
		--	--	--	--	--	--	--	--	--	--	--	--
		--	--	--	--	--	--	--	--	--	--	--	--
		--	--	--	--	--	--	--	--	--	--	--	--
		--	--	--	--	--	--	--	--	--	--	--	--
		--	--	--	--	--	--	--	--	--	--	--	--
		--	--	--	--	--	--	--	--	--	--	--	--
		--	--	--	--	--	--	--	--	--	--	--	--
		--	--	--	--	--	--	--	--	--	--	--	--
		--	--	--	--	--	--	--	--	--	--	--	--
		--	--	--	--	--	--	--	--	--	--	--	--
		--	--	--	--	--	--	--	--	--	--	--	--
		--	--	--	--	--	--	--	--	--	--	--	--
		--	--	--	--	--	--	--	--	--	--	--	--
		--	--	--	--	--	--	--	--	--	--	--	--
		--	--	--	--	--	--	--	--	--	--	--	--
		--	--	--	--	--	--	--	--	--	--	--	--
		--	--	--	--	--	--	--	--	--	--	--	--
		--	--	--	--	--	--	--	--	--	--	--	--
		--	--	--	--	--	--	--	--	--	--	--	--
		--	--	--	--	--	--	--	--	--	--	--	--
		--	--	--	--	--	--	--	--	--	--	--	--
		--	--	--	--	--	--	--	--	--	--	--	--
		--	--	--	--	--	--	--	--	--	--	--	--
		--	--	--	--	--	--	--	--	--	--	--	--
		--	--	--	--	--	--	--	--	--	--	--	--
		--	--	--	--	--	--	--	--	--	--	--	--
		--	--	--	--	--	--	--	--	--	--	--	--
		--	--	--	--	--	--	--	--	--	--	--	--
		--	--	--	--	--	--	--	--	--	--	--	--
		--	--	--	--	--	--	--	--	--	--	--	--
		--	--	--	--	--	--	--	--	--	--	--	--
		--	--	--	--	--	--	--	--	--	--	--	--
		--	--	--	--	--	--	--	--	--	--	--	--
		--	--	--	--	--	--	--	--	--	--	--	--
		--	--	--	--	--	--	--	--	--	--	--	--
[truncated: 5,877 more rows]

## Sheet: Fig. 3b
		1000/T (K-1)	Log δ (S cm-1)	Log δ (S cm-1)	Log δ (S cm-1)
[truncated: 15 more rows]

[truncated: 15 more sheets: Fig. 3c, Fig. 3e, Fig. 3f, Fig. 4c, Fig. 4f, Fig. 4g, Fig. 4h, Fig. 4i, Fig. 4j, Fig. 5a, Fig. 5b, Fig. 5c, Fig. 5d, Fig. 5e, Atomic coordinates of DFT calcu]
